# Supplementary material for: Non-canonical Drosophila X chromosome dosage compensation and repressive topologically associated domains
Source: Epigenetics Chromatin. 2018 Oct 24;11:62. doi: 10.1186/s13072-018-0232-y (PMC6199721; doi:10.1186/s13072-018-0232-y)
Supplement: Supplementary file 1 — Additional file 1: Gene ontology analysis results of the repressive genes. A full list of enrichment gene ontology terms from genes within the repressive TADs from FlyMine [76]. [file 13072_2018_232_MOESM1_ESM.xlsx]

## Sheet: Additional File 1
1. Gene Ontology (GO) Enrichment from Lamina-associated domain (LAD) genes.				2. Gene Ontology (GO) Enrichment from HiC Null domain genes.				3. Gene Ontology (GO) Enrichment from the DamID Black domain genes.
GO Term	adjusted p values	# matched genes		GO Term	adjusted p values	# matched genes		GO Term	adjusted p values	# matched genes
detection of chemical stimulus [GO:0009593]	1.04324e-29	113		detection of chemical stimulus [GO:0009593]	2.25776e-20	145		sensory perception of chemical stimulus [GO:0007606]	1.15583e-42	153
sensory perception of chemical stimulus [GO:0007606]	2.07354e-27	132		detection of stimulus [GO:0051606]	8.71516e-20	206		detection of chemical stimulus [GO:0009593]	1.30884e-39	125
detection of stimulus [GO:0051606]	3.73449e-24	143		sensory perception of chemical stimulus [GO:0007606]	4.31862e-18	176		sensory perception [GO:0007600]	5.98045e-36	208
sensory perception [GO:0007600]	3.13446e-22	182		sensory perception [GO:0007600]	1.10657e-17	274		sensory perception of smell [GO:0007608]	1.6741e-31	102
sensory perception of smell [GO:0007608]	2.16547e-20	88		detection of stimulus involved in sensory perception [GO:0050906]	6.80113e-14	132		detection of chemical stimulus involved in sensory perception [GO:0050907]	7.78853e-31	91
detection of chemical stimulus involved in sensory perception [GO:0050907]	9.30321e-20	78		neurological system process [GO:0050877]	1.17897e-13	347		detection of stimulus [GO:0051606]	3.32538e-30	153
detection of chemical stimulus involved in sensory perception of smell [GO:0050911]	9.47554e-17	64		detection of chemical stimulus involved in sensory perception [GO:0050907]	2.31932e-13	100		detection of chemical stimulus involved in sensory perception of smell [GO:0050911]	1.66752e-27	76
system process [GO:0003008]	7.38245e-16	238		system process [GO:0003008]	2.98965e-13	388		detection of stimulus involved in sensory perception [GO:0050906]	3.31763e-26	107
detection of stimulus involved in sensory perception [GO:0050906]	1.53851e-15	91		sensory perception of smell [GO:0007608]	5.19272e-11	110		chitin-based cuticle development [GO:0040003]	9.7304e-26	103
neurological system process [GO:0050877]	6.19745e-15	212		detection of chemical stimulus involved in sensory perception of smell [GO:0050911]	1.86168e-10	80		neurological system process [GO:0050877]	5.04897e-19	223
detection of chemical stimulus involved in sensory perception of sweet taste [GO:0001582]	2.59967e-11	34		chitin metabolic process [GO:0006030]	4.24631e-09	81		cuticle development [GO:0042335]	6.53694e-18	116
chitin-based cuticle development [GO:0040003]	5.61415e-11	80		ion transmembrane transport [GO:0034220]	2.66462e-08	289		system process [GO:0003008]	2.97099e-17	242
sensory perception of taste [GO:0050909]	1.94512e-10	44		chitin-based cuticle development [GO:0040003]	5.89218e-08	115		proteolysis [GO:0006508]	6.2898e-14	279
detection of chemical stimulus involved in sensory perception of taste [GO:0050912]	2.86197e-10	38		glucosamine-containing compound metabolic process [GO:1901071]	1.25153e-07	82		detection of chemical stimulus involved in sensory perception of taste [GO:0050912]	4.61468e-12	40
sensory perception of sweet taste [GO:0050916]	3.99509e-10	34		detection of chemical stimulus involved in sensory perception of taste [GO:0050912]	2.59071e-07	48		chitin metabolic process [GO:0006030]	1.38045e-11	59
cuticle development [GO:0042335]	4.57772e-09	98		amino sugar metabolic process [GO:0006040]	4.24872e-07	82		sensory perception of taste [GO:0050909]	1.94434e-10	44
sensory perception of bitter taste [GO:0050913]	8.0682e-08	28		detection of chemical stimulus involved in sensory perception of sweet taste [GO:0001582]	5.8627e-07	40		detection of chemical stimulus involved in sensory perception of sweet taste [GO:0001582]	2.5811e-10	33
G-protein coupled receptor signaling pathway [GO:0007186]	1.44135e-07	82		aminoglycan metabolic process [GO:0006022]	1.8842e-06	91		glucosamine-containing compound metabolic process [GO:1901071]	3.75129e-10	59
response to carbon dioxide [GO:0010037]	2.96196e-07	27		sensory perception of sweet taste [GO:0050916]	2.61112e-06	41		amino sugar metabolic process [GO:0006040]	9.01905e-10	59
mating [GO:0007618]	4.79626e-06	68		transmembrane transport [GO:0055085]	3.37039e-06	435		sensory perception of sweet taste [GO:0050916]	3.34219e-09	33
peptidyl-proline hydroxylation [GO:0019511]	6.18834e-06	20		ion transport [GO:0006811]	4.51093e-06	314		sensory perception of bitter taste [GO:0050913]	8.92474e-09	29
multicellular organismal process [GO:0032501]	7.00365e-06	816		sensory perception of taste [GO:0050909]	4.69384e-06	55		aminoglycan metabolic process [GO:0006022]	1.78192e-08	63
protein hydroxylation [GO:0018126]	1.65584e-05	20		proteolysis [GO:0006508]	5.69154e-06	441		response to carbon dioxide [GO:0010037]	3.39323e-08	28
mating behavior [GO:0007617]	0.000164712	60		sensory perception of pain [GO:0019233]	6.63414e-06	96		neuropeptide signaling pathway [GO:0007218]	2.20159e-06	39
body morphogenesis [GO:0010171]	0.000245172	18		cuticle development [GO:0042335]	5.67992e-05	144		G-protein coupled receptor signaling pathway [GO:0007186]	2.72123e-06	79
male mating behavior [GO:0060179]	0.000884557	44		sensory perception of bitter taste [GO:0050913]	7.62629e-05	34		regulation of protein serine/threonine phosphatase activity [GO:0080163]	8.43806e-06	12
male courtship behavior [GO:0008049]	0.000962481	42		response to carbon dioxide [GO:0010037]	0.000168423	33		body morphogenesis [GO:0010171]	2.48332e-05	19
reproductive behavior [GO:0019098]	0.001156	63		anion transmembrane transport [GO:0098656]	0.000928422	92		peptidyl-proline hydroxylation [GO:0019511]	6.41965e-05	19
chemosensory behavior [GO:0007635]	0.002183	57		cell-cell adhesion via plasma-membrane adhesion molecules [GO:0098742]	0.001559	43		protein hydroxylation [GO:0018126]	0.000154709	19
courtship behavior [GO:0007619]	0.002302	45		mating [GO:0007618]	0.002171	100		sensory perception of pain [GO:0019233]	0.000252505	58
neuropeptide signaling pathway [GO:0007218]	0.007195	33		reproductive behavior [GO:0019098]	0.012418	99		ion transmembrane transport [GO:0034220]	0.000257494	156
sensory perception of pain [GO:0019233]	0.010291	54		G-protein coupled receptor signaling pathway [GO:0007186]	0.026877	114		mating [GO:0007618]	0.000589803	63
ion transmembrane transport [GO:0034220]	0.01067	149		regulation of protein serine/threonine phosphatase activity [GO:0080163]	0.036812	12		regulation of phosphoprotein phosphatase activity [GO:0043666]	0.000874175	15
proteolysis [GO:0006508]	0.01948	230		apoptotic DNA fragmentation [GO:0006309]	0.047649	14		regulation of protein dephosphorylation [GO:0035304]	0.002064	17
ion transport [GO:0006811]	0.02067	165		cellular component disassembly involved in execution phase of apoptosis [GO:0006921]	0.047649	14		ion transport [GO:0006811]	0.005002	168
transmembrane transport [GO:0055085]	0.022223	226		apoptotic nuclear changes [GO:0030262]	0.047649	14		mating behavior [GO:0007617]	0.015683	55
cell-cell adhesion via plasma-membrane adhesion molecules [GO:0098742]	0.028893	27						male courtship behavior [GO:0008049]	0.02409	39
								sperm competition [GO:0046692]	0.025374	15
