# Supplementary material for: Non-canonical Drosophila X chromosome dosage compensation and repressive topologically associated domains
Source: Epigenetics Chromatin. 2018 Oct 24;11:62. doi: 10.1186/s13072-018-0232-y (PMC6199721; doi:10.1186/s13072-018-0232-y)
Supplement: Supplementary file 3 — Additional file 3: A tabulated summary of repressive TAD information, gene expression levels, fold changes, ChIP signals used for study. [file 13072_2018_232_MOESM3_ESM.xlsx]

## Sheet: README
Column names in DATASET tab	Description
Gene_ID	FlyBase IDs (version 5.57, http://flybase.org/)
Chromosomes	Chromosomes (FlyBase gene annotation v5.57)
Start	Gene start position (FlyBase gene annotation v5.57)
End	Gene end position (FlyBase gene annotation v5.57)
Strand	Gene strand information (FlyBase gene annotation v5.57)
Gene_Symbol	Gene symbols (FlyBase gene annotation v5.57)
LAD	Lamina-associated domains from van Bemmel et al. 2010 (PubMed ID:21124834)
Hi-C	Hi-C domains from Sexton et al. 2012 (PubMed ID:22265598)
DamID	DamID chromatin domains from Filion et al. 2010 (PubMed ID:20888037)
Expression_Kc	Gene expression levels in Kc167 cells, RNA-Seq results from Lee et al. 2014 (PubMed ID:25262759, Fragments Per Kilobase of transcript per Million mapped reads (FPKM) values, re-analyzed in this study)
Expression_S2	Gene expression levels in S2-DRSC cells, RNA-Seq results from Lee et al. 2014 (PubMed ID:25262759, FPKM values, re-analyzed in this study)
Expression_SG_female	Gene expression levels in Female salivary glands, Microarray results from Conrad et al. 2012 (PubMed ID:22421046, medians of normalized values for gene body regions from the original study)
Expression_SG_male	Gene expression levels in Male salivary glands, Microarray results from Conrad et al. 2012 (PubMed ID:22421046, medians of normalized values for gene body regions from the original study)
MOF_occupancy_Kc	MOF occupancy in Kc167 cells from modENCODE micrroaray studies (PubMed ID:21179089, medians of normalized values for gene body regions from the original study)
MOF_occupancy_S2	MOF occupancy in S2-DRSC cells from modENCODE micrroaray studies (PubMed ID:21179089, medians of normalized values for gene body regions from the original study)
H4K16Ac_Kc	Histone H4 Lysine 16 Acetylation (H4K16Ac) levels in Kc167 cells from modENCODE micrroaray studies (PubMed ID:21179089, medians of normalized values for gene body regions from the original study)
H4K16Ac_S2	Histone H4 Lysine 16 Acetylation (H4K16Ac) levels in S2-DRSC cells from modENCODE micrroaray studies (PubMed ID:21179089, medians of normalized values for gene body regions from the original study)
H3K36me3_Kc	Histone H3 Lysine 36 trimetylation (H3K36me3) levels in Kc167 cells from modENCODE micrroaray studies (PubMed ID:21179089, medians of normalized values for gene body regions from the original study)
H3K36me3_S2	Histone H3 Lysine 36 trimetylation (H3K36me3) levels in S2-DRSC cells from modENCODE micrroaray studies (PubMed ID:21179089, medians of normalized values for gene body regions from the original study)
MSL1_occypancy_S2	MSL-1 occupancy in S2-DRSC cells (PubMed ID:21179089, medians of normalized values for gene body regions from the original study)
MOF_occupancy_SG_female	MOF occupancy in female salivary glands, Microarray results from Conrad et al. 2012 (PubMed ID:22421046, medians of normalized values for gene body regions from the original study)
MOF_occupancy_SG_male	MOF occupancy in male salivary glands, Microarray results from Conrad et al. 2012 (PubMed ID:22421046, medians of normalized values for gene body regions from the original study)
H4K16Ac_SG_female	H4K16Ac levels in female salivary glands, Microarray results from Conrad et al. 2012 (PubMed ID:22421046, medians of normalized values for gene body regions from the original study)
H4K16Ac_SG_male	H4K16Ac levels in male salivary glands, Microarray results from Conrad et al. 2012 (PubMed ID:22421046, medians of normalized values for gene body regions from the original study)
log2FC_mof_RNAi_S2	Gene expression changes upon mof knockdown in S2 cells from Conrad et al. 2012 (PubMed ID:22421046, log2 fold changes from microarray analyses (RNAi vs. control), re-analyzed in this study)
log2FC_msl1_RNAi_S2	Gene expression changes upon msl-1 knockdown in S2 cells from Conrad et al. 2012 (PubMed ID:22421046, log2 fold changes from microarray analyses (RNAi vs. control), re-analyzed in this study)
log2FC_msl2_RNAi_S2	Gene expression changes upon msl-2 knockdown in S2 cells from Hamada et al. 2005 (PubMed ID:16204180, log2 fold changes from microarray analyses (RNAi vs. control), re-analyzed in this study)
log2FC_msl3_RNAi_S2	Gene expression changes upon msl-3 knockdown in S2 cells from Conrad et al. 2012 (PubMed ID:22421046, log2 fold changes from microarray analyses (RNAi vs. control), re-analyzed in this study)
log2FC_mof_RNAi_S2_RNA-Seq	Gene expression changes upon mof knockdown in S2 cells from Zhang et al. 2010 (PubMed ID:20186269, log2 fold changes from RNA-Seq analyses (RNAi vs. control), re-analyzed in this study)
log2FC_msl2_RNAi_S2_RNA-Seq	Gene expression changes upon msl-2 knockdown in S2 cells from Zhang et al. 2010 (PubMed ID:20186269, log2 fold changes from RNA-Seq analyses (RNAi vs. control), re-analyzed in this study)
log2FC_roX1roX2_mutant_larvae	Gene expression changes in roX1 and roX2 double mutant larvae Deng et al. 2009 (PubMed ID:19307603, log2 fold changes from microarray analyses (mutant vs. control), re-analyzed in this study)
H4K16Ac_mof_RNAi_S2	H4K16Ac changes upon mof knockdown in S2 cells from Zhang et al. 2010 (PubMed ID:20186269, log2 fold changes from microarray analyses (RNAi vs. control))
H4K16Ac_msl2_RNAi_S2	H4K16Ac changes upon msl-2 knockdown in S2 cells from Zhang et al. 2010 (PubMed ID:20186269, log2 fold changes from microarray analyses (RNAi vs. control))

## Sheet: DATASET
Gene_ID	Chromosomes	Start	End	Strand	Gene_Symbol	LAD	Hi-C	DamID		Expression_Kc	Expression_S2	Expression_SG_female	Expression_SG_male		MOF_occupancy_Kc	MOF_occupancy_S2	H4K16Ac_Kc	H4K16Ac_S2	H3K36me3_Kc	H3K36me3_S2	MSL1_occypancy_S2	MOF_occupancy_SG_female	MOF_occupancy_SG_male	H4K16Ac_SG_female	H4K16Ac_SG_male		log2FC_mof_RNAi_S2	log2FC_msl1_RNAi_S2	log2FC_msl2_RNAi_S2	log2FC_msl3_RNAi_S2	log2FC_mof_RNAi_S2_RNA-Seq	log2FC_msl2_RNAi_S2_RNA-Seq	log2FC_roX1roX2_mutant_larvae		H4K16Ac_mof_RNAi_S2	H4K16Ac_msl2_RNAi_S2
FBgn0000008	chr2R	18024473	18060339	+	a	depleted	PcG	NA		1.16963	0.909179	5.06771	2.44395		-0.222217	-0.123816	-0.273061	-0.395863	-0.282335	-0.239114	-0.0830527	-1.09652	-1.10381	-2.60514	-3.53794		NA	NA	NA	NA	-0.10257	-0.112303	-0.0136131		-0.3345	0.061
FBgn0000014	chr3R	12632936	12655771	-	abd-A	depleted	PcG	BLUE		0	0	2.27092	2.27092		-0.114551	-0.16704	-0.325111	-0.489436	-0.393683	-0.419334	-0.142876	1.54665	0.456265	-0.0124585	0.0174386		NA	NA	NA	NA	NA	NA	-0.128272		-0.6205	-0.3535
FBgn0000015	chr3R	12752932	12797958	-	Abd-B	depleted	PcG	BLUE		0.0309426	0.017183	2.2762	2.2762		-0.117027	-0.132279	-0.355321	-0.488418	-0.348161	-0.345552	-0.147151	0.423306	-0.100577	-2.44548	-2.37883		NA	NA	NA	NA	NA	NA	NA		-0.1545	0.0465
FBgn0000017	chr3L	16608966	16640982	-	Abl	depleted	NA	NA		18.5145	22.2526	4.64268	4.81759		-0.0380396	-0.00429954	0.228501	0.240088	-0.0352472	-0.0190016	-0.127321	-0.740863	-0.822527	0.23036	-0.0706749		-0.0234801	0.0743379	-0.0460124	-0.0293802	-0.0790912	-0.0971724	NA		-0.404	0.0025
FBgn0000018	chr2L	10973443	10975293	-	abo	depleted	Active	YELLOW		22.5306	23.0654	5.77338	5.55169		-0.201803	0.0968366	0.60759	0.809517	1.71128	1.07815	0.0567352	0.589776	-0.879543	3.51466	1.8251		-0.191775	0.0287586	-0.0201648	0.00931297	-0.05744	-0.100758	-0.0521654		-0.183	0.4435
FBgn0000022	chrX	264064	264980	+	ac	enriched	Null	BLACK		0.0700644	0	2.27092	2.27092		-0.108955	-0.0426643	-0.299332	-0.115856	-0.357737	-0.107754	-0.143868	0.315073	-1.10372	-3.01523	3.95386		NA	NA	NA	NA	NA	NA	NA		0.318	0.01
FBgn0000024	chr3R	9048673	9085239	-	Ace	depleted	NA	NA		0.257825	0.0580777	7.51364	7.77295		-0.0723698	-0.153984	-0.337808	-0.472683	-0.335606	-0.364784	-0.176398	-0.895779	-0.483408	-0.380452	-0.661985		NA	NA	NA	NA	NA	NA	0.174384		-0.0785	0.347
FBgn0000028	chrX	15244272	15273097	-	acj6	depleted	Null	NA		0.258141	0.0193019	2.27092	2.27092		-0.0014941	-0.0051809	-0.36778	0.109302	-0.413198	-0.156316	0.0330021	0.275095	0.1465	-2.03532	9.23871		NA	NA	NA	NA	-0.0219279	-0.0287957	NA		NA	NA
FBgn0000032	chr3R	25816866	25819133	-	Acph-1	depleted	Active	YELLOW		23.8735	43.6234	11.0118	11.0716		-0.0377824	0.179099	0.555655	0.224784	1.66217	1.52156	-0.0445168	-0.180126	1.09954	5.57108	4.17846		0.119068	0.0355497	-0.077273	0.109134	-0.0166859	-0.07186	-0.206345		-0.3395	0.653
FBgn0000036	chr3R	20219618	20282879	-	nAcRalpha-96Aa	depleted	Null	NA		2.51789	0.0203445	2.27092	2.27092		-0.120703	-0.125413	-0.31529	-0.410452	-0.340592	-0.33368	-0.129195	-0.435627	-0.663044	-1.93199	-2.21358		NA	NA	NA	NA	NA	NA	NA		-0.152	0.0795
FBgn0000037	chr2R	20266153	20277817	-	mAcR-60C	depleted	PcG	BLUE		0.221155	0.101103	NA	NA		-0.110704	-0.067527	-0.292459	-0.369892	-0.425588	-0.305641	-0.000904526	-0.243291	-1.8558	-1.325	-2.93827		NA	NA	NA	NA	-0.0199459	-0.0421986	NA		0.334	0.138
FBgn0000038	chr3L	4429349	4435993	+	nAcRbeta-64B	depleted	Null	BLACK		0	0	2.27092	2.27092		-0.0314018	-0.23186	-0.493538	-0.555946	-0.498304	-0.447219	-0.244502	-0.475023	-1.21029	-1.82132	-1.67467		NA	NA	NA	NA	NA	NA	NA		-0.0305	0.318
FBgn0000039	chr3R	20311150	20316869	+	nAcRalpha-96Ab	depleted	Null	BLACK		0	0	4.06045	4.05988		-0.256758	-0.105802	-0.43447	-0.391216	-0.48267	-0.316073	-0.11183	0.628875	-1.23513	-1.67848	-2.6084		NA	NA	NA	NA	NA	NA	NA		0.078	-0.355
FBgn0000042	chrX	5794894	5799432	+	Act5C	depleted	Active	RED		3895.53	2850.13	NA	NA		1.23003	0.674722	0.612913	1.16343	0.529896	0.176975	0.925947	1.13735	4.84977	-0.336832	5.30758		-0.0463946	-0.00335586	0.0942756	-0.0187374	-0.0546877	-0.134631	-0.0151565		-0.7035	-0.363
FBgn0000043	chr2R	1901415	1903194	-	Act42A	depleted	NA	RED		763.061	1267.72	12.2246	12.2552		0.177859	0.189909	1.70331	1.20478	1.11304	0.523523	0.297559	-0.336026	0.0208577	7.1231	4.85053		0.0647621	-0.0577503	0.289689	-0.191651	0.0276927	-0.0410703	-0.198635		NA	NA
FBgn0000044	chr2R	16831526	16833936	+	Act57B	depleted	PcG	BLACK		18.7487	5.62804	10.0424	10.7304		-0.0441708	-0.139852	-0.133861	-0.098792	-0.0816471	-0.32833	0.0963687	0.708967	-1.83382	-3.1552	-4.21313		-0.0322652	0.0523892	0.0457338	0.124917	0.18017	0.0137141	0.358751		NA	NA
FBgn0000045	chr3L	21978310	21980290	+	Act79B	enriched	Null	BLACK		1.16478	0.398975	2.50443	2.50443		-0.202038	-0.140934	-0.0730921	-0.151125	-0.137356	-0.247976	0.0362703	2.01483	-3.77696	-0.762445	-2.54116		NA	NA	NA	NA	-0.0103726	-0.0870424	NA		-0.3845	-0.1945
FBgn0000046	chr3R	9251705	9254097	+	Act87E	depleted	Null	BLUE		48.4495	19.0319	5.67171	6.21253		-0.0259696	-0.175011	-0.229323	-0.278916	0.0100984	0.0258945	0.0837833	0.55618	-0.76009	-1.80199	-2.33654		0.243916	0.0105312	-0.647673	0.131071	-0.0838081	-0.193392	0.60965		-0.704	-0.2365
FBgn0000047	chr3R	11265691	11267899	+	Act88F	depleted	Null	NA		3.34678	0.532903	2.27092	2.27092		-0.167355	-0.0899959	-0.199167	-0.406492	0.0601058	-0.266012	0.047602	0.104225	-2.76974	0.231864	-4.20302		NA	NA	NA	NA	0.0500175	0.068841	NA		0.3835	0.3865
FBgn0000052	chr2L	6041181	6046050	-	ade2	depleted	Active	NA		31.2723	48.7496	4.0421	4.01914		0.0518622	0.0577241	-0.0737345	0.185809	1.65429	0.778522	0.254377	0.642075	-1.78801	3.69982	1.5374		0.209845	-0.0159504	0.168612	0.205526	0.151582	0.00893493	-0.0247186		-0.196	-0.1825
FBgn0000053	chr2L	7014623	7023898	-	ade3	depleted	Null	NA		24.5497	46.8748	4.485	4.46716		-0.0435474	-0.0207732	0.0861233	0.174489	0.860026	0.595522	0.112558	1.19636	-1.30508	0.639902	-1.07137		-0.0859898	0.0518649	-0.0960386	0.122776	0.264441	0.246161	-0.898934		-0.7665	0.136
FBgn0000054	chr2R	2549770	2555590	+	Adf1	depleted	Active	YELLOW		40.8219	30.214	9.99323	10.3624		0.763604	0.33589	1.21657	0.706777	-0.00324757	0.199649	0.000226064	-0.50894	1.80393	3.46247	3.86049		-0.114634	-0.0716572	0.0259414	-0.23581	-0.0141775	-0.0439189	NA		-1.2795	0.338
FBgn0000055	chr2L	14615552	14618902	+	Adh	enriched	Null	BLUE		2.06036	0.228344	NA	NA		-0.0347949	-0.114696	-0.185322	-0.436276	-0.153622	-0.557794	-0.166135	-1.17484	-1.43939	-1.61535	-2.38062		NA	NA	NA	NA	NA	NA	NA		NA	NA
FBgn0000056	chr2L	14615552	14618902	+	Adhr	enriched	Null	BLUE		NA	NA	NA	NA		-0.0347949	-0.114696	-0.185322	-0.436276	-0.153622	-0.557794	-0.166135	-1.17484	-1.43939	-1.61535	-2.38062		NA	NA	NA	NA	NA	NA	NA		NA	NA
FBgn0000057	chr2R	14039209	14041565	+	adp	depleted	Active	YELLOW		22.4318	20.675	7.51378	7.33608		-0.0101839	0.0448522	0.686158	0.498679	1.63405	0.608562	0.258462	0.506189	-1.35539	3.12717	-1.0811		0.0154838	0.0438489	0.0926426	0.0282333	0.159921	0.250809	0.468998		-0.7775	0.5695
FBgn0000061	chr2L	378112	387439	+	al	enriched	HP1_centromeric	BLACK		0	0	2.32966	2.32966		-0.251349	-0.124343	-0.278615	-0.475156	-0.542537	-0.484657	0.0207602	0.292858	-0.689256	-2.36954	-3.12021		NA	NA	NA	NA	NA	NA	0.128202		-0.054	0.26
FBgn0000063	chr3R	13496993	13499550	+	ald	depleted	Null	YELLOW		10.1237	10.3943	2.27092	2.27092		0.0970238	-0.288949	0.347343	0.342596	2.41796	1.43635	-0.119759	0.801489	0.0764092	-0.591566	-2.05544		-0.257451	0.00819007	0.0472773	-0.201633	0.171838	0.136532	-0.094337		0.0095	0.901
FBgn0000064	chr3R	22079791	22087313	-	Ald	depleted	NA	NA		313.414	164.548	12.4907	12.259		0.471027	0.139873	0.540575	0.442316	0.41384	0.359273	-0.146463	-1.49123	-0.00671082	-0.152763	0.00358209		-0.290316	0.102974	-0.278234	0.347682	0.145887	0.12903	1.01847		-0.05	0.1515
FBgn0000071	chr3R	2588315	2590983	+	Ama	depleted	PcG	BLUE		17.3172	4.82269	6.471	4.80341		-0.0821223	-0.0483953	0.454075	-0.157644	-0.164801	-0.443189	-0.0635847	-0.917075	-1.58684	0.653584	0.0575861		-0.726815	-0.119365	0.167302	-0.739442	NA	NA	-0.623736		NA	NA
FBgn0000075	chr2L	19110154	19114110	+	amd	depleted	PcG	NA		0.591654	0.0603076	2.27092	2.27092		-0.210047	-0.206305	-0.102869	-0.385513	-0.332725	-0.296715	-0.144001	0.702718	-2.30298	-2.3162	-2.35893		NA	NA	NA	NA	NA	NA	NA		-0.367	0.653
FBgn0000077	chrX	9139948	9141369	-	amx	depleted	Active	YELLOW		14.3513	17.4601	5.97069	5.9697		0.233361	1.07245	0.674422	1.50926	0.949663	0.322795	2.11754	0.306552	15.9428	7.91319	11.8836		-0.43455	-0.216865	-0.619819	-0.15819	-0.415134	-0.435417	-0.442329		-0.9575	-1.216
FBgn0000078	chr2R	13012269	13013874	+	Amy-d	enriched	Null	BLACK		0.0417446	2.0862	NA	NA		-0.213614	0.0780486	-0.0104004	-0.0199372	0.168343	-0.194978	0.447254	1.85422	-3.90562	0.712094	-4.80181		NA	NA	NA	NA	-0.00175539	0.0539499	NA		NA	NA
FBgn0000079	chr2R	13006141	13007808	-	Amy-p	enriched	Null	BLACK		0.0850459	5.35705	NA	NA		-0.14512	0.181737	-0.278252	0.0730265	-0.215887	-0.0155186	0.513907	1.39437	-3.72469	0.00472308	-3.6552		NA	NA	NA	NA	0.209468	0.186903	NA		NA	NA
FBgn0000083	chr3R	16890963	16896639	+	AnnIX	depleted	NA	YELLOW		369.379	299.046	10.789	10.6164		-0.0787441	0.126433	0.859773	0.586543	0.649078	0.92756	0.0533864	-2.36167	0.542658	4.50522	3.80409		-0.10482	-0.0318897	0.203077	0.140338	-0.149257	0.0317691	0.109348		0.0985	-0.063
FBgn0000084	chrX	20065478	20067547	-	AnnX	depleted	Active	YELLOW		60.6742	138.76	NA	NA		-0.209544	0.315294	0.0641241	1.58098	0.349153	0.1857	1.14164	-0.181669	6.7945	2.64133	11.4624		-0.447574	-0.317322	-0.461267	-0.495363	-0.369899	-0.406621	-0.797801		-0.7345	-0.7025
FBgn0000092	chrX	2586765	2587919	-	CG2650	depleted	Active	YELLOW		1.98103	0.761803	NA	NA		-0.160514	0.434192	0.0464228	2.29885	1.09482	0.289922	1.79588	1.15031	8.95254	2.58167	13.448		NA	NA	NA	NA	-0.0915402	-0.0793109	NA		-1.081	-0.96
FBgn0000094	chr3R	26035670	26036104	+	Anp	enriched	Null	NA		0	14.2258	2.27092	2.27092		-0.391651	-0.182296	-0.0360629	-0.150958	0.0224417	0.613277	-0.49074	-2.16855	-1.06175	-1.18622	-1.71286		0.0117981	-0.0988511	-0.0882516	0.137118	-0.0591219	0.0484606	NA		0.035	-0.494
FBgn0000097	chr2L	2156484	2178754	-	aop	depleted	Active	NA		30.6149	25.8935	NA	NA		0.403276	0.19044	0.64523	0.473074	-0.284286	-0.192266	0.0753055	-1.32253	0.476773	1.08447	0.21868		-0.371185	0.0403681	0.0866276	0.0436975	0.0784908	0.0252283	-0.308544		-0.8985	-0.578
FBgn0000099	chr2R	1593707	1615030	-	ap	depleted	PcG	BLUE		0.031974	0	2.27092	2.27092		-0.0425525	-0.0488357	-0.316535	-0.398705	-0.287296	-0.221997	-0.154329	-0.626266	-0.234493	-2.32592	-2.35625		NA	NA	NA	NA	NA	NA	NA		NA	NA
FBgn0000100	chr3L	22068967	22070587	+	RpLP0	depleted	NA	YELLOW		1499.22	1922.81	14.3897	14.5215		0.204273	0.20412	1.1664	0.786894	1.56026	0.551822	0.0495046	0.811039	0.411158	5.81236	3.13043		-0.0522899	-0.00677616	-0.0731694	-0.0145551	0.00309807	0.0874673	0.274835		-0.239	0.1225
FBgn0000108	chrX	424534	473077	+	Appl	enriched	NA	NA		2.86797	0.380283	2.28405	2.28411		-0.0685169	0.0206112	-0.290729	0.071578	-0.419543	-0.0975941	-0.00478328	-0.105756	-0.391487	-2.16146	3.60763		NA	NA	NA	NA	-0.0593789	0.0706142	-0.969098		-0.57	-0.2835
FBgn0000109	chr3L	1883795	1885019	-	Aprt	depleted	PcG	NA		20.9248	21.0526	8.10171	7.16139		0.394244	0.289082	0.606778	0.555501	0.829265	0.855547	0.194548	2.30664	2.11158	6.26593	5.03812		-0.278001	-0.0631931	-0.0864368	0.130555	-0.116723	-0.0757152	-0.332887		-0.3995	-0.292
FBgn0000114	chr2L	12175004	12313438	+	aret	depleted	Null	NA		0.186257	0.0505864	2.28834	2.2878		-0.0542927	-0.164337	-0.344365	-0.474451	-0.354031	-0.337484	-0.191155	-0.504174	-0.341881	-1.23971	-1.16725		NA	NA	NA	NA	NA	NA	0.395833		-0.5205	-0.1465
FBgn0000115	chr3L	15976235	15977462	+	Arf72A	depleted	Active	GREEN		48.3609	64.8842	11.2642	11.1467		0.0560136	0.0816885	1.23681	0.811723	2.05408	1.06824	-0.011772	-1.5249	1.03763	7.06372	2.56936		0.0146006	0.0356852	0.126171	0.042018	-0.0228391	0.1932	-0.0595516		NA	NA
FBgn0000116	chr3L	9041881	9059127	-	Argk	depleted	Null	NA		15.0858	57.2398	6.41568	6.32793		0.065611	-0.00846523	-0.0738833	-0.0466947	-0.137719	0.0503208	-0.0506608	-0.884867	0.092426	1.19665	0.35479		0.432714	0.189725	-0.23726	-0.677618	0.0405023	-0.0958108	0.916234		-0.196	0.111
FBgn0000117	chrX	1785434	1794679	-	arm	depleted	Active	YELLOW		116.506	249.404	NA	NA		0.168311	1.53942	0.489849	2.58236	1.03753	0.77345	3.31948	-0.421142	14.2028	1.57158	12.8897		-0.461763	-0.258201	-0.515855	-0.400382	-0.664246	-0.793089	-0.511785		-1.068	-1.3525
FBgn0000119	chr2R	9341145	9370734	-	arr	depleted	NA	NA		9.42902	7.75054	8.25791	7.91059		-0.189108	-0.13662	0.0380478	-0.336194	-0.280568	-0.243377	-0.0912844	-0.531894	-1.39632	1.01802	0.235274		0.0341592	-0.151051	-0.111269	-0.34715	0.200229	0.14281	0.180529		0.0565	0.6745
FBgn0000120	chr2L	18078269	18081307	+	Arr1	enriched	Null	BLACK		0	0	2.27092	2.27092		-0.211857	-0.0658246	-0.439701	-0.402885	-0.336947	-0.271363	-0.0601876	-1.09285	-0.61471	-1.41799	0.877324		NA	NA	NA	NA	NA	NA	0.52547		0.248	0.141
FBgn0000121	chr3L	8640361	8642036	-	Arr2	depleted	PcG	BLACK		0.028033	0.225836	2.27142	2.27142		-0.429606	-0.0965644	-0.0658488	-0.19473	-0.388503	-0.248633	-0.180718	0.129631	-2.13676	-1.01449	-2.36032		NA	NA	NA	NA	0.0770924	0.100147	NA		-0.4985	0.248
FBgn0000137	chrX	354780	357209	+	ase	enriched	Null	BLACK		0	0	2.27097	2.27097		-0.227783	0.0468679	0.0613093	0.426291	-0.08199	0.0882787	-0.0706307	0.38244	-0.456522	-0.684198	11.9261		NA	NA	NA	NA	NA	NA	NA		0.9205	-0.0045
FBgn0000139	chr3R	20475847	20479098	+	ash2	depleted	Active	GREEN		28.6015	32.8129	5.45357	5.56163		1.04654	0.402262	0.877133	0.647808	1.15582	0.890617	-0.0986935	1.7122	2.97592	3.44566	1.58056		-0.082641	-0.0215103	0.131449	0.0602709	0.146685	0.00607057	0.415301		-0.302	-0.6765
FBgn0000140	chr3R	20579571	20586235	+	asp	depleted	Null	YELLOW		16.1082	8.9844	2.28227	2.28227		-0.183507	0.00278308	0.307244	0.114876	1.60829	0.918077	0.0736336	0.772687	-1.5231	-1.13761	-3.23795		-0.00480661	0.0808529	0.182757	-0.141541	0.221415	-0.0384543	0.540264		-0.4565	-0.5595
FBgn0000146	chr2L	10997819	11001476	-	aub	depleted	Active	YELLOW		65.6621	52.4664	2.27092	2.27092		-0.231165	-0.00776971	0.193239	0.203413	1.41116	1.12259	-0.0329806	0.0352084	-0.539165	1.07574	-0.433543		0.0912127	-0.141057	0.000367097	0.0444741	-0.519424	0.249996	-0.238142		0.2635	0.3105
FBgn0000147	chr3R	7788846	7790548	+	aur	depleted	Null	YELLOW		26.5348	22.373	NA	NA		-0.12835	0.132113	1.01205	0.610767	1.70536	0.811097	-0.0319347	1.27912	-0.43706	-0.340836	-0.498478		-0.0512838	-0.145385	0.241053	-0.178786	0.133162	-0.247177	-0.0429269		-0.2195	0.161
FBgn0000150	chr3R	27570894	27571799	-	awd	depleted	Active	YELLOW		1138.77	1782.18	13.5709	13.3015		0.612883	0.401474	1.21838	0.907706	0.891485	0.358409	0.485004	3.78288	2.78079	7.75465	4.14282		0.070343	-0.00758831	0.151952	-0.0795213	0.137442	0.257825	-0.00719008		0.119	-0.5255
FBgn0000152	chrX	16574122	16577928	-	Axs	depleted	Active	YELLOW		10.5546	17.7303	NA	NA		0.0260498	0.490682	0.0375199	2.07322	1.40684	0.850266	1.35137	0.160727	8.32319	-1.36808	11.3808		-0.654929	-0.276563	-0.499213	-0.662412	-0.46045	-0.362764	-0.501299		-1.838	-1.576
FBgn0000153	chr2L	13821248	13823979	+	b	depleted	Active	YELLOW		0.167392	0.133436	2.5564	2.55845		-0.100716	-0.0302859	0.329755	0.0422827	0.59112	0.0501276	0.127507	1.57313	-2.92465	1.8193	0.0644156		NA	NA	NA	NA	-0.0602643	-0.0528622	-1.63678		0.4125	0.428
FBgn0000157	chr2R	20702345	20723190	+	Dll	enriched	PcG	NA		0.0181587	0	2.27684	2.27684		-0.0882815	-0.108014	-0.309252	-0.389673	-0.383575	-0.389891	0.0589807	-0.473	-0.875869	-2.38485	-2.44719		NA	NA	NA	NA	NA	NA	-0.0543016		-0.382	-0.06
FBgn0000158	chr3R	21068761	21070779	-	bam	depleted	Null	YELLOW		23.3499	0.358645	2.27092	2.27092		-0.115773	0.00229434	0.0717743	-0.150212	0.166707	0.0163141	-0.00339804	-0.744579	-0.133463	-3.08727	-2.48147		NA	NA	NA	NA	0.0533637	-0.00986011	-0.75141		0.209	-0.0885
FBgn0000163	chrX	17054039	17094738	+	baz	depleted	Null	NA		13.39	6.59722	7.73595	7.75201		0.0191294	0.0713548	0.040271	0.391596	-0.222775	-0.0333102	0.0461889	-1.56186	1.67626	-0.352462	5.72351		0.0165459	-0.0943086	-0.446258	-0.373043	0.0104334	-0.00619277	NA		-0.944	-0.5665
FBgn0000166	chr3R	2581564	2585188	-	bcd	enriched	PcG	BLUE		1.22204	0.0655102	2.27092	2.27092		-0.178826	-0.134438	-0.128723	-0.493288	-0.101888	-0.149649	-0.134852	0.723662	-1.2195	-0.096338	-1.59505		NA	NA	NA	NA	NA	NA	NA		0.386	1.201
FBgn0000173	chrX	13890378	13893838	+	ben	depleted	Null	BLUE		187.152	63.0771	11.6627	11.6038		0.302079	0.813027	0.187413	1.94103	0.337059	0.53932	1.87535	-1.15249	8.42106	3.43769	9.29514		-0.0398211	-0.204825	-0.110179	-0.392896	0.0551792	-0.0634002	-0.81627		0.1865	0.037
FBgn0000179	chrX	4306889	4379680	+	bi	depleted	PcG	BLUE		0.0105188	0	2.27092	2.27092		-0.00850988	-0.0591076	-0.388075	-0.202304	-0.484207	-0.225999	-0.0923682	-0.298351	-0.536356	-2.1159	1.81352		NA	NA	NA	NA	NA	NA	NA		-0.2965	-0.1165
FBgn0000180	chr2L	9984645	9995538	+	bib	depleted	Active	NA		0.510763	0.272714	2.27092	2.27092		-0.166928	-0.076704	-0.0439969	-0.328223	-0.233841	-0.293333	0.00498194	-0.156268	-1.2429	0.734122	-0.377384		NA	NA	NA	NA	0.0588444	0.0586286	-0.538985		-1.0895	1.004
FBgn0000181	chr2R	8757754	8759299	+	bic	depleted	PcG	YELLOW		1229.72	846.069	7.18097	7.30618		0.52508	0.269363	2.04872	1.41596	1.79076	0.860836	0.288893	-0.445283	0.1339	1.87739	1.7939		0.323911	0.149763	0.263766	0.103645	0.0522261	0.190978	0.137654		-0.4855	-0.502
FBgn0000182	chr2L	16042047	16048757	+	BicC	enriched	Null	NA		0.0648787	0.0520923	2.27092	2.27092		-0.073967	-0.144575	-0.31113	-0.381736	-0.38324	-0.435426	0.0372334	2.24968	0.125703	0.522842	0.905009		NA	NA	NA	NA	NA	NA	NA		-0.2435	0.351
FBgn0000183	chr2L	17459605	17473215	-	BicD	depleted	Null	NA		17.8064	35.9695	8.70529	8.48587		-0.1443	-0.01058	0.105719	0.195962	0.235716	1.00236	0.224072	-1.54166	-0.102773	-0.104199	0.0663861		0.00740601	0.0328262	0.050082	-0.043613	0.15952	0.0772464	0.06925		-0.859	-0.669
FBgn0000206	chr3R	21787716	21792670	+	boss	enriched	Null	BLACK		0	0	2.27092	2.27092		-0.305878	-0.359374	-0.417207	-0.718202	-0.452963	-0.693328	-0.145395	0.109551	-1.33101	-2.15141	-2.52963		NA	NA	NA	NA	NA	NA	NA		0.5215	-0.307
FBgn0000210	chrX	1469165	1558902	+	br	depleted	NA	NA		12.7976	9.27164	10.0847	9.98474		0.0709202	0.100245	-0.0208192	0.2379	-0.251935	-0.178393	0.206296	0.405987	0.644891	1.62961	4.46931		-0.0313535	0.0942572	0.0460067	-0.216625	0.000766454	0.00247031	NA		-0.911	-0.7695
FBgn0000212	chr3L	15963182	15975969	-	brm	depleted	Active	GREEN		37.6784	25.2078	9.22224	9.48186		-0.141037	0.0648016	0.0951697	0.199203	1.54513	1.02577	0.183331	-0.884299	-0.339839	2.37658	0.239829		-0.0359533	0.0461647	0.113234	0.0279503	0.213399	0.0436364	0.491662		-0.27	-0.1955
FBgn0000216	chr3L	14965767	14966298	+	Brd	enriched	Null	BLACK		0	0	2.27092	2.27092		-0.216599	-0.424402	-0.342462	-0.528871	-0.203126	-0.628868	-0.300498	1.40215	0.262791	-2.1742	-4.40395		NA	NA	NA	NA	NA	NA	-0.496342		-0.4395	-0.3205
FBgn0000221	chrX	3998375	3999824	+	brn	depleted	NA	NA		12.4771	15.6089	4.94658	4.17604		0.499499	0.240886	0.271007	0.850166	0.791752	0.38293	0.252288	0.241728	1.09688	3.07737	3.5744		-0.395063	-0.205321	-0.0370801	-0.0945684	-0.520258	-0.210022	-0.0383489		-0.9865	-0.995
FBgn0000227	chr2L	4683052	4684461	-	Bsg25A	enriched	Null	BLACK		0	0	2.27092	2.27092		-0.186667	-0.0617116	-0.195775	-0.162343	-0.188236	-0.15424	0.0503645	2.21582	0.47305	-1.47808	-0.611786		NA	NA	NA	NA	NA	NA	NA		-0.1245	0.2765
FBgn0000228	chr2L	5271728	5278548	-	Bsg25D	depleted	Active	YELLOW		5.4731	9.72707	8.26768	8.19398		0.0337206	-0.0458201	0.00325661	0.257815	1.15919	1.00175	0.106831	-0.266866	-1.38543	0.862059	-0.306741		-0.0214402	-0.00312564	9.90835e-06	-0.0320887	0.14255	0.0867869	0.620467		-0.022	-0.2255
FBgn0000229	chr2L	10247502	10250501	-	bsk	depleted	Active	YELLOW		74.3913	65.4676	8.59829	8.90281		0.267799	0.0687307	0.582853	0.527273	0.886558	0.960026	-0.137575	-2.09497	1.13006	0.363695	1.68395		0.0425357	-0.100752	-0.0977457	-0.088681	-0.0273073	-0.0532371	-0.785317		-0.6915	-0.866
FBgn0000233	chrX	9588219	9591591	+	btd	depleted	Null	BLUE		0.0776655	0.0259137	2.27306	2.27306		-0.0941554	0.139815	-0.286189	-0.0348076	-0.109103	-0.24528	0.133722	1.33876	-1.41426	-3.4922	1.27518		NA	NA	NA	NA	NA	NA	NA		-0.472	-0.223
FBgn0000239	chr2L	21174182	21179683	-	bur	depleted	NA	YELLOW		55.6156	54.7435	8.15898	8.30026		-0.130171	0.0455551	-0.0868503	-0.0247518	1.70435	1.54969	0.101307	-1.10553	-0.392612	-2.3042	-2.81319		-0.0250755	-0.0345074	0.250943	-0.0548763	0.223494	0.0698972	-0.0250713		NA	NA
FBgn0000241	chr2R	19415328	19426022	-	bw	depleted	Active	YELLOW		1.5107	0.551156	NA	NA		-0.064099	0.074298	-0.0113929	0.039469	0.933331	0.173173	0.23963	0.0311453	-1.44349	-0.970742	-2.20415		NA	NA	NA	NA	0.00891485	-0.0682551	-0.981812		NA	NA
FBgn0000244	chr3R	5353960	5358733	-	by	depleted	Active	NA		11.1943	7.27397	7.00048	7.10116		0.170825	0.163014	0.597817	0.521343	-0.273148	-0.0191233	0.0978897	1.12732	0.0689558	4.67817	2.53279		0.0711348	-0.132821	0.0183875	-0.576478	-0.252157	-0.316812	0.624173		0.1945	0.635
FBgn0000246	chr3R	11615195	11618301	-	c(3)G	depleted	Null	YELLOW		13.573	2.79459	2.65783	2.96101		-0.033159	0.0135712	0.0283329	0.130816	0.68152	1.05973	-0.0851301	-3.34862	0.340426	0.253808	1.02352		-0.0363361	0.0509634	0.0263861	0.4545	0.108193	0.215693	0.0123736		2.3545	1.528
FBgn0000247	chr3R	25632533	25640769	+	ca	depleted	Active	NA		7.97246	20.5384	NA	NA		-0.168923	-0.0708363	-0.0535573	-0.221641	2.09642	1.11591	0.301867	-0.420794	-0.123923	-3.80605	-5.10696		-0.014448	0.111138	-0.0248717	-0.000478121	0.151847	0.169983	0.70814		0.342	0.898
FBgn0000250	chr2L	16313036	16326207	-	cact	depleted	Active	NA		116.481	53.148	10.1966	10.4294		0.150854	-0.0462711	1.02583	0.260618	0.121889	0.325407	-0.131792	-2.01525	0.307909	1.09362	0.51732		0.0398416	-0.144928	-0.129539	-0.135066	0.039671	-0.105405	-0.152687		-0.3355	-0.117
FBgn0000251	chr2L	20770731	20783135	+	cad	depleted	PcG	BLUE		0.556441	0.0299861	2.27092	2.27092		-0.255842	-0.209028	-0.324131	-0.222779	-0.458061	-0.400132	-0.0414812	0.354133	-1.11734	-3.18673	-3.48247		NA	NA	NA	NA	NA	NA	0.500315		-0.3425	0.0005
FBgn0000253	chr2R	8146903	8166314	+	Cam	depleted	Null	NA		1085.1	256.729	9.33785	9.71535		0.136061	-0.0313474	0.401792	0.080867	-0.16677	0.268196	-0.145616	-1.31626	0.393411	1.77447	1.1476		0.222799	-0.0294908	0.112333	-0.0584368	0.14924	-0.0498332	-0.479279		0.259	0.2595
FBgn0000256	chr2L	3872646	3902860	-	capu	depleted	Null	NA		0.759039	31.4143	2.27092	2.27092		0.0867099	0.0101077	-0.237156	0.376512	-0.234843	0.227974	0.061476	-0.364748	-0.486716	-1.31242	-1.32465		-0.273455	-0.117753	-0.322573	-0.348173	-0.0534033	-0.341186	0.617489		-0.383	-0.21
FBgn0000257	chrX	19460052	19463434	+	car	depleted	Active	YELLOW		21.1842	16.8499	7.65441	7.97963		0.035256	0.916509	0.455302	2.23461	1.75059	0.239161	2.58106	-0.0535284	13.3764	0.525959	13.5474		-1.02893	-0.327449	-0.765195	-0.232974	-0.695688	-0.521304	0.0675957		-1.1545	-1.7965
FBgn0000259	chrX	11686566	11695620	+	CkIIbeta	depleted	Active	NA		193.163	56.9802	7.49722	7.45799		0.206907	0.822626	0.202926	2.24497	0.570149	0.98804	1.65155	-0.503771	13.4286	0.436224	10.5134		-0.329344	-0.137017	-0.238352	-0.437447	-0.209133	-0.405528	-1.05158		-0.4565	-0.4805
FBgn0000261	chr3L	18815704	18821288	+	Cat	depleted	Null	NA		66.0817	77.2858	8.95637	8.61179		0.265626	-0.0253379	0.818873	0.563577	0.0920532	0.206828	-0.0586647	-1.60162	-1.49213	1.12353	0.633169		0.385497	-0.0987815	-0.162597	-0.0650792	-0.102616	-0.181423	0.155045		-0.3355	-0.1925
FBgn0000273	chr2L	9682315	9699297	-	Pka-C1	depleted	Null	NA		25.8575	18.7952	7.99171	8.46322		-0.0668166	-0.00521914	0.237786	-0.0157842	-0.253704	-0.262573	-0.14927	-1.98887	-0.415072	1.34334	0.84891		0.220877	0.225426	-0.0283199	0.0133731	0.0455289	-0.0191485	0.205058		-0.2525	0.144
FBgn0000274	chr3R	26521259	26522860	-	Pka-C2	enriched	PcG	BLACK		0	0	2.27092	2.27092		-0.392999	-0.172961	-0.114384	-0.339387	-0.527337	-0.165848	0.126109	-0.00434966	-0.706798	-1.77292	-3.91782		NA	NA	NA	NA	NA	NA	NA		1.169	0.743
FBgn0000276	chr3R	26036596	26036995	+	CecA1	enriched	Null	NA		0	33.8451	NA	NA		0.0234687	-0.239064	-0.27132	0.322769	-0.401597	0.830426	-0.253769	-0.749249	0.752053	-2.06144	-0.312819		NA	NA	NA	NA	-0.0572106	-0.157578	NA		-0.478	0.415
FBgn0000277	chr3R	26037878	26038290	+	CecA2	enriched	Null	BLUE		0.335458	9.7496	NA	NA		-0.135729	-0.191109	-0.436705	0.298211	-0.142729	0.497035	0.253912	0.856747	0.517004	-2.23709	-0.0898157		NA	NA	NA	NA	-0.11402	-0.0463048	NA		-0.3955	0.262
FBgn0000278	chr3R	26039037	26039519	-	CecB	enriched	Null	BLUE		0	12.053	2.82597	2.82597		-0.166816	-0.135149	-0.0305715	0.784774	0.041628	0.13721	-0.196931	0.886213	-0.594893	-0.900701	-0.439142		-0.0777366	-0.035115	0.885221	0.00185731	-0.163316	-0.0505677	-0.110659		-0.6075	-0.639
FBgn0000279	chr3R	26042206	26042660	+	CecC	enriched	Null	BLUE		0.548537	6.80069	9.78776	9.96531		-0.177014	0.261877	0.150612	0.903202	0.0620235	0.0525288	0.154188	2.25227	0.105543	-0.23586	-0.0901015		0.115232	-0.0373745	-0.197142	-0.143235	-0.137769	-0.151489	2.72581		NA	NA
FBgn0000283	chr3R	11096154	11100963	-	Cp190	depleted	Active	YELLOW		46.7913	34.8596	NA	NA		-0.0129332	0.0354241	0.309144	0.298007	1.93377	1.53682	0.160279	-0.0518955	0.457507	-0.89173	-0.349578		-0.07426	0.0935666	0.260043	-0.0400772	0.230725	0.0432663	0.571214		-0.299	-0.2465
FBgn0000286	chr2L	4876891	4883107	-	Cf2	depleted	Active	NA		7.19856	5.87936	8.68765	7.95538		0.104414	0.0186253	0.296554	0.678659	0.950531	0.898067	0.0469882	-0.83192	-1.50473	2.60447	0.0104374		-0.290229	-0.361677	-0.0668813	-0.366658	-0.054346	0.0462234	-0.415267		0.0465	-0.0695
FBgn0000287	chr2L	11358873	11373636	+	salr	enriched	PcG	NA		0.0170029	0.00692256	2.28176	2.28176		-0.169824	-0.0515935	-0.376233	-0.390668	-0.389668	-0.307754	-0.0207786	0.23445	-0.511568	-2.09188	-1.71615		NA	NA	NA	NA	NA	NA	0.407044		-0.4725	0.0665
FBgn0000289	chr2R	10061198	10070343	+	cg	depleted	NA	NA		77.2161	50.8485	6.9676	7.27238		0.123386	0.0050653	0.628153	0.0556288	0.902682	0.802582	0.0130346	-0.0761928	-0.172378	1.49761	-0.264242		-0.200182	-0.0367807	-0.0627161	-0.148068	0.0411886	-0.0557535	-0.0508584		-0.5355	-0.158
FBgn0000299	chr2L	5029609	5037279	+	Cg25C	depleted	Active	YELLOW		96.2201	736.457	4.09372	4.05621		0.184816	0.212299	-0.0188949	0.359037	1.1021	0.176381	0.509768	0.870671	-2.74347	-0.282273	-3.07635		0.276171	0.180744	0.410371	0.0848513	0.185283	0.204825	0.538139		-0.0125	0.0665
FBgn0000303	chr3R	14531223	14558066	+	Cha	depleted	Null	NA		0.0449294	0.0257831	2.27092	2.27092		-0.0908077	-0.13196	-0.300731	-0.436737	-0.282521	-0.299124	-0.0819274	-0.300604	-0.878843	-1.82287	-2.20682		NA	NA	NA	NA	NA	NA	0.266483		0.6765	0.5355
FBgn0000307	chr2L	16342430	16352628	-	chif	depleted	Active	NA		11.9194	10.9904	7.8143	7.66823		0.11661	-0.0920103	0.161971	-0.117688	0.857468	1.12956	0.0452569	0.244576	0.185691	1.96384	0.554833		-0.0674545	-0.0160803	0.0522797	-0.135148	0.145559	-0.0146538	-0.299917		0.7065	0.8145
FBgn0000308	chr2L	5972115	5981018	-	chic	depleted	Active	NA		953.752	745.122	13.0097	13.0913		0.78208	0.425516	0.730521	0.76193	0.23233	-0.0379244	0.104346	-0.292109	1.73871	4.89286	4.2222		-0.075236	-0.0250392	0.0417557	-0.13201	-0.108397	-0.200561	-0.533885		-0.305	-0.2895
FBgn0000313	chr3R	27029902	27036452	-	chp	depleted	Active	GREEN		3.06355	0.62885	2.29345	2.29345		-0.271208	-0.187607	-0.204959	-0.257288	2.11444	1.0208	-0.0284603	0.0502727	-1.76742	0.302333	-0.425524		NA	NA	NA	NA	0.236388	0.21805	NA		0.215	-0.283
FBgn0000316	chrX	149707	152502	+	cin	depleted	NA	YELLOW		42.7312	17.8176	NA	NA		-0.0362401	0.281702	0.258385	2.06805	1.33667	0.934876	1.09348	-1.51433	12.1639	0.18465	13.3259		NA	NA	NA	NA	-0.293434	-0.59152	NA		-1.894	-2.179
FBgn0000317	chr2L	15044963	15057862	-	ck	depleted	Active	NA		16.4867	9.62557	7.51531	7.9464		-0.155272	-0.124687	-0.330239	-0.241974	1.00191	0.827687	-0.0233506	-0.904957	-0.460216	-2.61518	-2.82183		0.084885	-0.0248859	-0.0376576	0.0480095	0.12531	0.0188913	0.195989		-0.241	-0.1285
FBgn0000318	chr2L	5520135	5521382	+	cl	depleted	Active	YELLOW		112.966	182.584	NA	NA		0.754011	0.634049	1.25415	1.47729	0.678061	0.646461	0.0604557	-0.133559	1.97757	7.10937	3.31495		0.0493816	0.01067	0.124004	0.141452	0.188743	0.177101	-0.39914		NA	NA
FBgn0000319	chrX	15722019	15729523	-	Chc	depleted	Active	YELLOW		209.101	156.674	12.2052	12.5662		-0.185445	0.765731	0.268553	2.29498	1.69047	0.688403	2.23883	-1.23617	12.1162	-1.66696	12.9199		-0.377097	-0.244126	-0.597665	-0.402373	-0.398959	-0.524146	-0.385586		-0.9665	-1.469
FBgn0000320	chr2L	6527447	6546976	-	eya	depleted	PcG	NA		0.508949	0.0222351	2.37981	2.38977		-0.0974506	-0.124613	-0.222033	-0.400334	-0.312711	-0.370085	-0.0702678	0.494628	-0.44555	-1.66629	-2.87442		NA	NA	NA	NA	NA	NA	-0.198616		0.0475	0.15
FBgn0000326	chr2R	17504566	17506584	-	clt	depleted	Active	YELLOW		14.7998	11.8939	2.66176	2.62444		0.329919	0.31581	1.51885	1.14899	1.82905	1.26428	0.103849	1.39189	0.327692	5.56024	2.25085		-0.43448	-0.10519	-0.317749	0.174105	-0.178401	0.0937585	0.207931		-1.3315	0.0665
FBgn0000330	chrX	6903039	6905178	-	cm	enriched	Null	YELLOW		19.2004	22.9357	NA	NA		-0.0985545	0.243919	0.237969	1.71351	1.52935	0.6179	0.718928	0.600827	0.967272	3.09479	4.33437		-0.341795	-0.239682	-0.194239	-0.313338	-0.189232	-0.0765455	-0.581064		NA	NA
FBgn0000337	chr2R	3670302	3672572	-	cn	depleted	Active	YELLOW		0.215347	1.68711	2.27092	2.27092		-0.0185587	0.0220695	-0.0851293	0.173687	-0.214644	-0.0553634	-0.0211056	0.952719	-0.937021	-0.737579	-0.50121		-0.0548292	-0.070376	-0.0199231	-0.0386386	0.100571	-0.00557931	NA		-0.335	0.289
FBgn0000339	chr2L	16309292	16310726	-	cni	depleted	Active	YELLOW		121.214	151.226	10.3444	9.73513		0.071956	0.260771	0.868976	1.05782	1.80748	1.51526	-0.00983189	-2.44652	0.740351	3.87919	2.69539		0.169542	0.0595543	0.0274974	0.190637	0.0715546	-0.0289066	-0.637491		-0.351	-0.8505
FBgn0000346	chrX	13153054	13156521	+	comt	depleted	HP1_centromeric	YELLOW		10.0237	3.80837	2.27092	2.27092		-0.0618765	0.488376	0.368193	2.36788	0.990958	0.587449	2.08768	-0.178332	8.35353	0.398896	12.7029		-0.413249	-0.121847	-0.167037	-0.309913	-0.549079	-0.237408	0.1952		-2.003	-1.796
FBgn0000351	chr2L	6674682	6676635	-	cort	depleted	Active	YELLOW		2.49978	1.51933	NA	NA		0.307102	0.0760279	0.547334	0.95448	1.13856	1.16835	0.162063	-0.526508	-1.09833	4.90992	4.35928		0.112595	-0.0183502	0.187709	-0.0109372	-0.267966	-0.129868	NA		-0.4915	0.337
FBgn0000352	chr2R	3269681	3274620	-	cos	depleted	NA	YELLOW		15.8331	9.34898	5.18628	5.37663		0.125243	0.0513588	0.117628	-0.00832556	1.84214	0.849252	0.25168	-0.442764	-0.646139	-1.61764	-4.49208		-0.146001	0.147849	0.119952	0.0413861	0.158529	0.271148	0.387221		-0.5075	-0.001
FBgn0000355	chr3L	8721581	8722166	+	Cp15	enriched	Null	BLACK		0.238674	0.0956859	2.27122	2.27122		-0.213048	0.188583	0.292166	-0.187815	-0.357901	-0.2086	0.256798	2.34472	-4.95422	1.55723	-2.43884		NA	NA	NA	NA	NA	NA	0.231762		NA	NA
FBgn0000356	chr3L	8725044	8725699	+	Cp16	enriched	Null	BLACK		0.118062	0	2.27092	2.27092		-0.0032575	-0.0361208	0.199367	0.0162884	-0.167567	-0.364483	0.282973	2.51084	-1.60465	-2.41389	-0.838967		NA	NA	NA	NA	NA	NA	NA		NA	NA
FBgn0000357	chr3L	8719891	8720713	+	Cp18	enriched	Null	BLACK		0.86591	0.345593	2.27657	2.27657		-0.281779	0.221743	0.310377	-0.285817	0.628064	-0.125079	0.573007	0.0311453	-2.82094	1.97199	-1.3138		NA	NA	NA	NA	NA	NA	-0.0711376		-0.3245	0.171
FBgn0000358	chr3L	8722965	8723704	+	Cp19	enriched	Null	BLACK		0.0759318	0	2.27092	2.27092		-0.240987	0.0437187	-0.0264067	-0.0370364	-0.176819	-0.0417406	0.290161	1.25703	-2.02036	2.2723	-2.15869		NA	NA	NA	NA	NA	NA	NA		-0.3205	0.052
FBgn0000359	chrX	8373352	8374556	+	Cp36	enriched	Null	BLACK		0.0931417	0	2.48069	2.48069		-0.196396	-0.00243918	0.103045	0.131935	0.175033	-0.0708501	0.32316	0.465844	-1.57475	1.11119	1.81148		NA	NA	NA	NA	NA	NA	NA		0.096	0.254
FBgn0000360	chrX	8375870	8377344	+	Cp38	enriched	Null	BLACK		0	0.0289378	2.27098	2.27098		-0.086363	-0.0538052	0.00812321	0.273388	-0.0476781	-0.0735632	0.233691	1.42627	-0.643929	1.36819	-0.124708		NA	NA	NA	NA	NA	NA	0.0468765		-0.0595	0.1455
FBgn0000370	chr2L	21310866	21319527	+	crc	enriched	HP1_centromeric	NA		735.405	560.14	12.947	12.6046		0.152455	0.0819336	0.492136	0.141385	0.58358	1.34258	-0.0261655	-2.85713	0.677953	0.969231	-0.126534		0.127876	0.0584669	-0.149523	0.0799104	0.184127	0.110187	0.088126		0.305	0.7715
FBgn0000376	chrX	2628281	2632806	-	crm	depleted	Active	YELLOW		6.79842	22.7663	NA	NA		0.0187583	1.81377	0.535683	2.84842	1.56284	0.76701	4.29869	0.634061	16.2444	-1.00414	13.7169		0.0920302	0.108856	-0.116337	0.175281	0.142278	0.0692087	-0.112154		0.5875	-0.3345
FBgn0000377	chrX	2141627	2144016	-	crn	depleted	Active	YELLOW		15.3304	27.5958	6.72443	6.942		0.0513084	0.904544	0.885742	2.62879	1.89701	0.68356	2.4707	0.474605	10.2609	3.19182	13.2462		-0.500663	-0.18279	-0.499512	-0.451379	-0.396427	-0.344858	0.0507845		-1.4475	-1.2145
FBgn0000382	chrX	1988267	2009734	+	csw	depleted	Active	NA		11.3289	7.01906	8.78177	8.55462		0.0631683	0.734913	0.330851	2.62682	0.300732	0.581508	1.94347	-0.477718	3.31351	-0.656903	9.69904		-0.450864	-0.274653	-0.36023	-0.657921	-0.105412	-0.250086	-0.412141		-1.941	-1.84
FBgn0000384	chr2L	22874548	22885683	+	cta	depleted	NA	NA		36.2612	32.1782	9.14505	9.06042		0.0413368	-0.166626	0.175182	-0.364769	0.739225	1.33544	-0.108807	-2.6173	-0.0483563	1.11432	1.71279		0.00575018	0.0828311	-0.0364123	-0.0314587	0.206416	-0.0637622	-0.352247		NA	NA
FBgn0000392	chr2L	6663664	6674780	+	cup	depleted	Active	YELLOW		24.8667	17.5916	NA	NA		0.230559	0.175504	0.831181	0.791398	1.02925	0.704372	0.227121	-0.037614	-0.0413838	5.61097	3.6817		NA	NA	NA	NA	NA	NA	NA		-0.712	0.5935
FBgn0000394	chrX	5584035	5587117	+	cv	depleted	Active	NA		19.277	30.5107	NA	NA		0.248963	0.540089	0.655027	1.51561	0.504141	0.18857	1.22803	0.58909	5.57296	3.73658	10.5264		-0.343924	-0.429005	-0.438516	-0.57362	-0.24406	-0.222753	-0.545506		-0.93	-0.5705
FBgn0000395	chr2R	17242520	17266969	-	cv-2	depleted	Active	NA		12.1581	8.76148	5.0673	4.39844		0.0662795	0.00587057	0.199108	-0.0875843	-0.236839	-0.219953	-0.0807274	-0.270213	-1.08432	-0.904115	-1.06113		-0.0734253	0.125475	-0.114568	-0.100105	-0.0731209	0.00910168	NA		-0.0755	0.526
FBgn0000404	chr3L	11819819	11826678	-	CycA	depleted	Active	NA		171.527	84.9747	4.71514	5.15062		-0.0633407	-0.0164174	0.575294	0.241696	1.4371	1.01631	-0.0137106	0.331167	-0.924899	2.4632	2.83852		0.179919	0.0481396	0.233982	-0.0451596	0.167293	0.0438436	-0.199516		-0.581	-0.4795
FBgn0000405	chr2R	18691026	18694453	-	CycB	depleted	Active	NA		79.0299	58.249	2.36506	2.37083		0.0326947	-0.0178384	0.703575	0.485082	1.49309	0.701042	0.111123	1.92403	-0.935832	-2.62925	-4.58374		0.0813638	0.0696331	0.429066	0.0102644	0.276299	0.0905221	0.218592		-0.477	-0.1305
FBgn0000406	chr2L	16788774	16790721	-	Cyt-b5-r	enriched	Null	NA		1.86375	12.8538	2.28966	2.27092		-0.113583	-0.0806665	0.0144723	0.0168765	-0.117708	-0.252809	0.193081	2.23032	-1.82924	-2.10502	-2.66339		0.906322	0.0830304	0.0300642	-0.0557852	0.386591	0.0969164	1.02492		0.127	0.159
FBgn0000409	chr2L	16719932	16722644	+	Cyt-c-p	depleted	NA	NA		312.809	325.698	10.6995	11.2471		2.16587	0.793699	1.19109	0.819422	-0.279775	-0.0762856	0.0334743	0.802753	2.66113	6.38878	3.35973		0.0355003	-0.0233112	0.0255602	0.166191	0.0176061	0.0938685	NA		-0.42	-0.368
FBgn0000411	chr3L	14168710	14171720	-	D	enriched	PcG	BLUE		0	0	7.10233	7.1897		0.133416	0.125149	-0.419265	-0.347332	-0.381436	-0.167469	0.00493878	1.37475	1.16218	0.344861	-2.03603		NA	NA	NA	NA	NA	NA	0.0828308		1.7955	1.9875
FBgn0000412	chr3R	5063805	5066376	-	D1	depleted	Active	YELLOW		148.444	109.149	10.6874	10.8403		0.848521	0.237446	0.623088	0.770822	0.874755	0.301667	0.244387	0.867837	0.420414	7.70385	3.82382		0.323183	-0.130412	0.194596	-0.377111	0.0776478	0.0130555	-0.0433469		0.4625	0.6155
FBgn0000413	chr2L	10388105	10393228	+	da	depleted	Active	YELLOW		35.2183	47.5549	10.0163	10.1848		0.00259485	0.0802529	0.0534733	0.231783	1.39276	0.398064	0.0895745	-1.64285	-1.5142	0.803954	-1.17705		-0.0638623	0.0330662	0.186832	0.0625371	0.140235	0.154396	NA		-0.1595	0.2365
FBgn0000414	chr3L	16705226	16717675	+	Dab	depleted	NA	NA		6.96928	11.5132	2.27728	2.27728		-0.0603288	0.0165057	0.0931674	-0.0415536	1.16446	0.714933	0.0645452	-0.217809	-1.06194	2.22677	0.295038		-0.0887725	-0.00266486	-0.133646	0.139562	-0.0750209	-0.0273756	0.645885		0.638	1.092
FBgn0000416	chr3R	26709186	26714784	-	Sap-r	enriched	PcG	NA		228.273	722.463	12.7663	12.6249		-0.169918	-0.0115623	0.573203	0.554378	1.47794	1.01544	0.038404	-1.6251	-0.874738	-3.18071	-3.54621		0.0256537	0.0467207	-0.0284868	-0.0811765	-0.180784	-0.224817	0.0407889		1.0955	1.1
FBgn0000422	chr2L	19116483	19120306	-	Ddc	depleted	PcG	YELLOW		0.229176	0.0557312	NA	NA		-0.291028	-0.0361516	0.124185	-0.00762966	0.0700003	-0.0808902	0.065858	-0.524307	-1.35298	1.5873	-0.176639		NA	NA	NA	NA	0.0468962	-0.0403627	-1.33878		-0.375	0.787
FBgn0000426	chr2R	8071349	8071815	-	SmF	depleted	Active	YELLOW		223.137	181.951	7.71614	7.86901		2.53164	1.19396	0.975503	1.17655	1.33007	0.905304	0.585769	3.12262	4.44917	6.75819	5.71129		-0.0405735	-0.0540527	0.36616	-0.0710956	0.0191393	0.0407203	-0.436403		-0.491	-0.324
FBgn0000427	chrX	7761194	7767255	-	2018-12-01	enriched	Null	BLACK		0.0100857	0	2.30111	2.30111		-0.280301	-0.148623	-0.202242	0.0985241	-0.536986	-0.159123	0.113222	1.16883	-0.975133	-1.87541	5.05583		NA	NA	NA	NA	NA	NA	NA		-0.0665	0.214
FBgn0000439	chr3R	2617558	2628150	+	Dfd	depleted	PcG	NA		1.78795	0	2.28222	2.28222		0.0356572	-0.183174	0.352481	-0.470661	-0.38568	-0.397941	-0.181549	-0.103178	-0.487358	-3.11622	-2.30087		NA	NA	NA	NA	NA	NA	NA		NA	NA
FBgn0000442	chr2L	786153	790798	-	Pkg21D	enriched	PcG	BLACK		0.0666773	0.0400797	NA	NA		-0.21171	-0.112486	-0.324002	-0.303399	-0.501629	-0.298624	-0.0500711	0.631708	-2.31584	-1.8474	-2.70295		NA	NA	NA	NA	NA	NA	NA		0.1315	0.5725
FBgn0000447	chr3R	4477113	4478638	-	Dhod	depleted	Active	YELLOW		55.2795	37.4786	NA	NA		0.546024	0.267537	1.54014	1.2369	1.4774	0.994086	0.102886	0.869085	1.34865	9.62211	7.8655		0.103431	0.0436478	0.205906	0.178595	0.381701	0.238264	0.743628		-0.4685	-0.2775
FBgn0000448	chr2R	6091500	6124853	-	Hr46	depleted	Null	NA		0.0576294	0.0688292	NA	NA		0.122138	-0.026974	-0.343497	-0.390935	-0.299433	-0.250796	-0.148222	-0.445933	-0.0478018	-1.39184	-2.28147		NA	NA	NA	NA	-0.0180671	-0.0492976	NA		-0.168	0.0515
FBgn0000449	chr3L	4062292	4064551	+	dib	enriched	Null	BLACK		0	0	NA	NA		-0.253582	-0.0979952	-0.199451	-0.419199	-0.232865	-0.483972	-0.108409	0.0103739	-1.72694	-0.374241	-1.75131		NA	NA	NA	NA	NA	NA	NA		-0.111	0.244
FBgn0000451	chr3L	10183376	10194937	-	ect	enriched	Null	NA		0.0227916	0.0147689	2.27816	2.27816		-0.0090836	-0.0247467	-0.440916	-0.267171	-0.406803	-0.247711	-0.00331198	0.295869	-0.668144	-1.40439	-1.56398		NA	NA	NA	NA	NA	NA	NA		-0.3315	0.161
FBgn0000454	chr3R	9608010	9611398	+	Dip-B	depleted	NA	NA		148.105	131.664	9.45964	9.47497		0.0536206	0.0238864	0.412818	0.459863	0.961978	0.735302	-0.0702373	0.766513	-0.915413	1.73465	0.0970478		0.0278557	0.0890453	-0.0374938	0.263494	0.0161222	0.0113255	0.222449		-0.213	0.4295
FBgn0000455	chr3R	8237531	8239481	-	Dip-C	depleted	Active	YELLOW		36.8699	35.1247	9.32547	9.63835		0.0988001	0.221136	0.779193	0.564807	1.65675	0.464106	0.164497	0.391075	-1.88511	5.21775	0.225703		0.0426776	-0.010155	-0.1199	-0.0413908	-0.0151008	0.163257	-0.12055		-0.7685	-0.3905
FBgn0000459	chrX	16104631	16110783	-	disco	depleted	PcG	BLUE		0.0324156	0.0399218	2.29909	2.29909		-0.137681	-0.0264934	-0.347223	-0.219126	-0.30377	-0.123474	-0.0387955	1.37795	-0.778411	-2.55641	-0.313879		NA	NA	NA	NA	NA	NA	-0.0395558		-0.7005	-0.2835
FBgn0000463	chr3R	15128453	15151939	-	Dl	enriched	Null	BLACK		0.0785988	0.0211383	2.35425	2.4276		-0.133846	-0.148817	-0.302921	-0.476237	-0.490945	-0.516248	-0.101287	-0.447019	-0.624171	-1.12273	-1.88721		NA	NA	NA	NA	NA	NA	-0.138165		0.2215	0.205
FBgn0000464	chr2L	19586623	19732069	+	Lar	depleted	NA	NA		5.62045	6.12253	4.3566	4.53924		-0.151402	-0.190035	-0.183997	-0.41145	-0.296498	0.108483	-0.107663	-0.881759	-0.378784	-1.86432	-1.84844		-0.254842	0.123653	0.010393	0.2121	0.22622	0.0652755	0.0354538		1.089	1.9115
FBgn0000473	chr2R	2667254	2668996	-	Cyp6a2	enriched	Null	NA		22.9603	0.707786	2.27092	2.27092		0.142071	-0.0402383	0.704625	-0.118271	0.527147	-0.124304	0.138293	1.22079	-1.82487	-3.11566	-3.4689		NA	NA	NA	NA	NA	NA	2.68399		-0.0305	0.0265
FBgn0000477	chr3R	13845097	13846883	+	DNaseII	depleted	Null	BLACK		0.127174	0.0666289	2.277	2.277		0.173981	0.0190458	-0.360922	-0.472471	-0.519669	-0.495075	-0.160731	0.492319	-0.844928	0.687629	-1.27569		NA	NA	NA	NA	NA	NA	0.0745673		-0.388	0.2575
FBgn0000479	chrX	3070473	3237800	+	dnc	depleted	Null	NA		8.21295	9.09517	9.13316	8.46859		0.010413	-0.00984202	-0.317603	-0.13397	-0.322865	-0.12526	-0.143476	-1.3916	0.294801	-0.720061	2.25326		0.183659	-0.0227224	-0.196433	-0.185285	0.115316	-0.0291236	0.113398		-0.0315	-0.0545
FBgn0000482	chrX	1559085	1562484	+	dor	depleted	Null	NA		10.7634	24.9908	7.09838	7.26249		0.0483661	0.784579	0.500074	2.30911	1.556	0.613832	2.44494	0.0593381	12.794	0.794028	12.6202		-0.597802	-0.0560139	-0.529339	-0.407177	-0.530529	-0.381216	0.261432		NA	NA
FBgn0000489	chr3L	15918905	15947897	-	Pka-C3	depleted	NA	NA		7.26686	0.8581	2.30869	2.30905		-0.0721783	-0.0807748	-0.222894	-0.292796	-0.2429	-0.192967	-0.217115	-1.38892	-0.396744	-1.59869	-0.995907		NA	NA	NA	NA	-0.010525	-0.0874813	-0.231701		0.4025	-0.6325
FBgn0000490	chr2L	2428372	2459823	+	dpp	enriched	PcG	NA		0.215525	2.54441	4.48834	3.5072		-0.031175	-0.112921	-0.212622	-0.316414	-0.380836	-0.422237	-0.107177	-0.445207	-0.686938	-0.966625	-1.56477		0.0770687	-0.00658374	0.0700901	-0.209585	-0.0312531	-0.16455	-0.062618		-0.0525	0.2445
FBgn0000492	chr3R	25382108	25390966	+	Dr	enriched	PcG	BLUE		0.0282599	0	10.482	11.1147		0.0216554	-0.190157	-0.3221	-0.443015	-0.362403	-0.30154	-0.0976258	-0.514822	0.170873	2.66225	0.987654		NA	NA	NA	NA	NA	NA	-0.135208		0.02	0.074
FBgn0000497	chr2L	640013	714983	-	ds	enriched	PcG	NA		0.030875	0.0138336	2.27092	2.27092		-0.329744	-0.131299	-0.359697	-0.369721	-0.628358	-0.326223	-0.0854895	-0.493418	-0.705508	-1.4901	-1.72039		NA	NA	NA	NA	NA	NA	NA		0.242	0.545
FBgn0000499	chrX	11249914	11252757	+	dsh	depleted	Active	YELLOW		31.5662	24.1578	6.48388	6.66524		0.161095	0.766587	0.437465	2.09099	1.62442	0.402889	2.47365	2.25937	8.67239	3.18796	11.3491		-0.744646	-0.361145	-0.671681	-0.333618	-0.638816	-0.382887	-0.184765		-1.423	-1.0105
FBgn0000500	chr3R	15414	15982	-	Dsk	depleted	NA	GREEN		1.14691	0.243313	2.27092	2.27092		-0.269569	-0.0898519	-0.168757	-0.317937	-0.0847135	-0.201745	-0.198587	-0.386236	-0.0475307	0.459574	0.680912		NA	NA	NA	NA	NA	NA	NA		-0.3115	0.4465
FBgn0000504	chr3R	3750045	3793130	-	dsx	depleted	PcG	NA		0.554821	0.200247	2.49771	2.54203		-0.0197917	-0.0985117	-0.309342	-0.417019	-0.267444	-0.276699	-0.128008	-1.31753	-0.723574	-0.940445	-1.34557		NA	NA	NA	NA	0.0190605	-0.0495505	NA		-0.5815	0.0095
FBgn0000520	chrX	2621731	2624075	+	dwg	depleted	Active	YELLOW		8.59771	20.208	5.16547	5.3992		0.0971302	1.3131	0.405633	3.09269	2.15855	0.310606	3.43375	0.819933	14.4806	0.309136	12.3382		-0.131496	0.111294	-0.128689	0.0016461	-0.250499	-0.0352383	0.0447127		-0.6955	-0.4945
FBgn0000524	chrX	6428032	6432608	+	dx	depleted	Null	YELLOW		17.1525	9.88235	9.9146	9.48223		0.087488	1.04958	0.290839	1.79576	1.15231	0.505331	3.00577	0.552055	18.8394	-1.8783	11.7052		-0.198493	-0.0641613	-0.500588	-0.463198	-0.149894	-0.420108	-0.526585		-0.3665	-1.5585
FBgn0000527	chr3R	17055561	17062899	-	e	depleted	Active	NA		0.0143362	2.5668	5.08128	4.42013		-0.253329	-0.113712	-0.162783	-0.0901917	0.0113966	0.0621614	-0.00729447	0.548986	-1.32655	-1.71306	-3.2953		1.41663	0.114136	0.00915086	-0.164849	0.251864	-0.00690594	-0.985554		0.102	0.4075
FBgn0000529	chr2L	19765776	19769067	-	bsh	depleted	Null	NA		0.206582	0	2.27611	2.27611		-0.0150312	-0.0524406	-0.149124	-0.0896788	-0.105197	-0.0757156	0.0467977	0.251533	-1.75472	0.0652014	-1.72493		NA	NA	NA	NA	NA	NA	NA		NA	NA
FBgn0000533	chr3R	11154451	11156130	+	ea	depleted	Active	YELLOW		0.881986	0.263343	2.27293	2.27293		0.129868	0.157703	0.714765	0.376789	0.222643	-0.223473	0.134039	1.73083	-2.96029	2.2658	-0.346082		NA	NA	NA	NA	NA	NA	0.677036		-0.341	-0.1545
FBgn0000535	chrX	14849510	14904022	+	eag	depleted	NA	NA		0.199311	2.13272	2.27092	2.27092		-0.0618004	0.00807036	-0.391799	0.287846	-0.427282	-0.0110034	0.0892973	-0.514439	-0.318494	-2.07052	1.44581		-0.0906893	-0.0881877	0.0112669	-0.049266	-0.804083	-0.703378	NA		-0.688	-0.2905
FBgn0000536	chrX	16172361	16179651	+	eas	depleted	NA	NA		28.27	42.4082	8.65552	8.84956		0.218494	0.493637	0.727281	2.1291	-0.0139337	0.251827	0.86001	-0.870758	3.75626	5.77583	9.45497		0.250728	-0.268148	-0.316862	-0.829345	-0.332756	-0.389129	-1.35411		-1.899	-2.0435
FBgn0000541	chr3L	233926	246912	-	E(bx)	depleted	Active	YELLOW		38.413	22.9614	7.78236	7.68993		-0.190188	0.0897947	0.0154176	0.553333	1.89859	1.85306	0.680325	-2.78468	0.391865	-1.64115	-2.00487		-0.275218	0.0872642	0.0533061	-0.151021	0.146933	-0.0842983	-0.221428		-0.722	-0.0945
FBgn0000542	chrX	3705731	3751654	+	ec	depleted	Null	NA		0.0702593	1.36437	2.27092	2.27092		-0.0637002	0.0344338	-0.359846	0.148682	-0.387558	-0.197248	0.0103892	-0.603614	1.09909	0.0884413	8.36297		0.030957	-0.0400325	-0.0652072	0.0153229	-0.220813	-0.348494	NA		-0.6725	-1.5135
FBgn0000543	chr3L	2263581	2265857	-	ecd	enriched	Null	YELLOW		15.4807	20.7325	5.32094	5.32456		-0.00464654	0.156879	0.690009	0.530109	1.56084	0.386244	0.316783	1.21193	0.261397	1.95713	-0.695151		-0.195894	0.0541582	0.259354	0.182087	0.00811135	0.249472	0.197531		-0.5105	0.4025
FBgn0000546	chr2R	1975378	2056592	-	EcR	depleted	HP1_centromeric	NA		8.54716	7.95627	11.1403	11.1209		0.096562	0.0291313	0.127257	0.0774748	-0.314421	-0.142237	-0.149227	-1.5661	-0.181103	-0.172128	-0.828095		-0.314145	-0.0214934	-0.12131	-0.180746	0.0471278	0.165802	-0.169561		-0.2125	0.295
FBgn0000547	chr2L	4031377	4115749	+	ed	enriched	Null	NA		2.81835	1.49615	7.11814	7.16469		-0.0229582	-0.160875	-0.289664	-0.38527	-0.346739	-0.337402	-0.162752	-1.66742	0.028824	1.25943	1.41147		0.121408	0.0134235	0.0419917	0.189912	-0.0246995	0.192296	-0.011978		-0.3025	-0.099
FBgn0000551	chr3L	21289863	21290903	-	Edg78E	depleted	Null	NA		0.140451	0.116666	2.27092	2.27092		-0.0628368	-0.128653	-0.327314	-0.312074	-0.206741	-0.170841	-0.0189136	0.0440646	-1.27996	0.866814	-1.48215		NA	NA	NA	NA	NA	NA	NA		-0.192	-0.0545
FBgn0000552	chr3R	2510173	2510855	+	Edg84A	depleted	PcG	BLUE		0	0	2.27092	2.27092		-0.170429	0.0816481	-0.192447	-0.316878	-0.126564	-0.228448	0.213909	2.05592	-4.82058	-4.02888	-5.80877		NA	NA	NA	NA	NA	NA	NA		-0.3465	-0.1685
FBgn0000556	chr2R	7778640	7783267	+	Ef1alpha48D	depleted	Null	YELLOW		5892.88	4679.09	14.8377	14.9243		0.575553	0.407383	0.241398	0.631107	0.924365	0.429254	0.144867	-0.0587991	-0.34226	1.31478	-0.0912825		0.0412441	0.00778085	-0.0411271	0.0338988	0.172841	0.232742	NA		0.2175	-0.215
FBgn0000557	chr3R	27564190	27569028	+	Ef1alpha100E	depleted	Active	YELLOW		9.60273	0.92558	2.28218	2.35844		0.034187	0.158626	0.11709	-0.0667396	-0.0822734	-0.122029	-0.0804569	0.435966	-1.0649	-1.85895	-2.33273		NA	NA	NA	NA	-0.0384307	0.0560641	0.092553		-0.4045	0.0225
FBgn0000559	chr2L	21677913	21682164	-	Ef2b	depleted	Active	YELLOW		3175.01	3501.63	14.4067	14.5192		0.0314624	0.315428	0.469676	0.46763	1.50814	1.15647	0.391408	-0.379142	-0.237396	0.14185	-1.31216		0.0454881	0.0175555	0.0106956	0.0410699	0.253747	0.25442	0.235561		-0.0805	-0.397
FBgn0000560	chr3L	21801803	21810700	+	eg	depleted	PcG	NA		0.0282685	0	2.27092	2.27092		-0.125816	-0.152273	-0.393326	-0.430334	-0.389557	-0.430515	-0.0794867	-0.235018	-0.537506	-1.74748	-1.18658		NA	NA	NA	NA	NA	NA	NA		-0.9555	-0.842
FBgn0000562	chr2R	19622427	19634352	-	egl	depleted	Null	NA		11.8592	17.5197	10.9872	11.0543		-0.0115684	-0.0604654	0.121701	-0.0215509	-0.125706	0.0664728	-0.059335	-0.874715	-0.313029	0.399401	-0.265992		-0.035645	-0.0181322	-0.078074	0.104544	0.0233568	-0.0912073	0.349372		1.1675	0.8545
FBgn0000564	chr3R	13272364	13274580	-	Eh	enriched	Null	BLACK		0	0	2.27092	2.27092		-0.355939	-0.1334	-0.264645	-0.656254	-0.291549	-0.415574	-0.182179	-0.603341	0.439321	-1.38098	-1.41396		NA	NA	NA	NA	NA	NA	NA		0.138	0.2405
FBgn0000565	chr3L	15504152	15506302	+	Eip71CD	depleted	Active	RED		263.33	24.4845	6.63042	5.61548		1.43073	0.275433	1.41526	0.799013	0.326574	0.493	0.16009	-2.28074	0.265722	5.29818	5.40637		0.39662	-0.0639488	0.00706399	-0.061215	0.0585796	0.14122	-0.0411729		-1.1595	-0.634
FBgn0000566	chr2R	14515423	14516900	+	Eip55E	depleted	Active	YELLOW		538.986	62.1193	10.0421	10.5657		0.439045	0.157091	1.6543	1.0132	1.01097	0.575459	0.282759	1.02529	-0.686313	5.61372	3.63136		0.327143	-0.179074	0.0758303	-0.0425834	0.177608	0.212851	-0.206169		-0.3165	0.6145
FBgn0000567	chr3L	17551772	17612425	-	Eip74EF	depleted	NA	NA		4.89487	2.11831	9.21758	8.70125		0.272335	0.0590687	-0.0131808	-0.116384	-0.196258	-0.206571	-0.101517	-0.790169	0.369273	0.913036	-0.36125		-0.245142	-0.0579236	0.11457	0.100372	-0.0897204	-0.264095	-1.4234		-0.549	-0.102
FBgn0000568	chr3L	17944053	18057796	-	Eip75B	depleted	NA	NA		26.6905	26.1979	5.93174	5.36768		0.286546	0.069419	-0.0961863	-0.162171	-0.340039	-0.256579	-0.153974	-1.22712	0.133705	-0.875674	-1.24377		-0.0324178	0.109569	0.0833235	-0.159236	-0.0137864	-0.0527241	-0.635013		-0.542	-0.213
FBgn0000575	chr3L	749400	753492	+	emc	depleted	Active	NA		35.9039	19.6809	7.95497	8.50142		0.367564	0.286483	0.309635	0.229769	0.094663	0.00766523	-0.0572907	-1.63912	1.46165	3.00912	2.52348		-0.0531232	-0.144822	-0.0381785	-0.035558	0.0636874	-0.0646993	-0.427583		0.7235	0.7195
FBgn0000576	chr3R	9727575	9730342	+	ems	depleted	PcG	BLUE		0	0	2.27815	2.27815		-0.140358	0.0684141	-0.183484	-0.176697	0.00706885	-0.276365	0.106614	2.86927	-1.93846	-2.83642	-3.9457		NA	NA	NA	NA	NA	NA	-0.476378		-0.24	0.2305
FBgn0000577	chr2R	7411511	7415715	-	en	enriched	PcG	BLUE		0.015174	0.0137072	2.35519	2.35519		-0.0571133	0.0247982	-0.313679	-0.306781	-0.243258	-0.36937	0.0386125	1.30532	-1.7195	-3.25052	-5.84734		NA	NA	NA	NA	NA	NA	-0.521472		0.309	-0.0435
FBgn0000578	chr2R	15029137	15051210	+	ena	depleted	NA	NA		28.7501	40.5899	4.53153	4.60773		0.179871	0.0676361	0.688207	0.486387	-0.0736596	-0.00286321	-0.0862475	-0.445577	-0.194226	0.155725	0.193301		-0.376497	-0.0228638	0.0630341	0.232113	0.110844	-0.0960698	-0.257814		-0.22	0.022
FBgn0000579	chr2L	1724768	1729636	-	Eno	enriched	NA	NA		241.448	295.545	11.8015	11.4165		0.68146	0.217736	0.658928	0.730249	0.472263	0.428534	0.188099	1.4247	2.09195	4.30936	1.47786		-0.242808	0.0800734	-0.17901	0.186268	-0.0474838	0.0670062	0.887612		-0.245	0.5695
FBgn0000581	chr2R	7339548	7352775	+	E(Pc)	depleted	PcG	NA		23.4803	14.833	2.39459	2.39459		-0.0402671	0.0366701	-0.0375899	-0.141286	1.6384	0.606347	0.0503963	-0.739472	-2.13974	-3.64443	-4.71131		0.0223484	0.0768819	0.0220493	0.145893	0.279619	0.151926	NA		0.082	0.058
FBgn0000588	chr2L	11827204	11829405	-	esc	depleted	Null	YELLOW		21.4787	16.7139	3.67049	3.91587		0.173063	0.0819791	0.404901	0.596036	1.25185	0.699365	0.27791	-0.1274	-0.594554	3.91997	1.53131		0.0671404	0.0116139	0.170581	0.0211468	0.136383	0.280801	0.191358		-0.2465	-0.0625
FBgn0000591	chr3R	21865962	21866730	+	E(spl)m8-HLH	depleted	PcG	BLUE		0.0838589	0	2.27092	2.27092		-0.25388	-0.123827	-0.0368428	-0.390629	-0.173428	-0.580962	0.15603	3.69466	-3.36872	-3.70766	-2.797		NA	NA	NA	NA	NA	NA	-0.79884		-0.3825	-0.395
FBgn0000592	chr3L	12181918	12183805	+	Est-6	depleted	Active	BLACK		0	0.0575924	2.85974	4.38766		-0.149822	-0.0669325	-0.183635	-0.246803	-0.0828175	0.120269	-0.0323729	-0.865305	-2.08062	2.1243	0.797206		NA	NA	NA	NA	NA	NA	0.70955		1.0505	1.1675
FBgn0000594	chr3L	12183833	12185628	+	Est-P	depleted	Active	NA		0.372742	1.11792	NA	NA		-0.194682	-0.161542	0.152603	-0.0125097	0.918533	1.11406	-0.175267	-0.645078	-0.247741	2.47991	1.81418		-0.123007	0.067947	0.105598	-0.0582307	-0.0218014	-0.0190228	-1.18741		0.4585	1.006
FBgn0000606	chr2R	5866824	5868300	+	eve	depleted	PcG	BLUE		0	0	2.40102	2.40102		0.0723445	0.0984293	-0.108203	0.130129	0.267454	-0.133469	0.291249	3.38313	-3.80378	-0.539156	-3.0798		NA	NA	NA	NA	NA	NA	NA		-0.2085	-0.142
FBgn0000611	chrX	15886501	15890542	+	exd	depleted	Active	YELLOW		53.2565	42.1183	10.1501	10.2142		0.0624817	0.73851	0.1855	1.92379	1.06313	1.01079	1.68365	-1.95192	11.644	-1.3306	10.9245		-0.356174	-0.405783	-0.530645	-0.502163	-0.559204	-0.575733	-0.835018		-1.252	-1.417
FBgn0000615	chr2R	16554932	16558588	-	exu	depleted	Active	NA		13.5986	15.2027	2.27092	2.27092		0.63508	0.345055	1.13474	0.845408	0.593316	0.581358	-0.0144251	1.83255	0.0738933	-0.161618	-0.176337		0.037671	-0.0503357	0.12785	-0.32661	-0.00433755	-0.0116094	0.365089		-0.5435	-0.181
FBgn0000617	chrX	17736194	17737381	+	e(y)1	depleted	Active	YELLOW		34.632	49.9815	7.84958	7.88311		0.19178	0.411373	0.358581	1.37979	1.81067	0.176688	1.78564	1.51462	9.64342	3.57109	11.8035		-0.460826	-0.23738	-0.266529	-0.418281	-0.506458	-0.344094	-0.647876		-1.0555	-1.0105
FBgn0000618	chrX	11470151	11470653	-	e(y)2	depleted	Active	YELLOW		37.8078	29.3858	NA	NA		0.51927	1.06762	0.596582	2.20744	0.632312	0.38403	2.61052	3.15158	15.3924	8.33855	13.3343		-0.519705	-0.219013	-0.357636	-0.460098	-0.270059	-0.279397	-0.883482		NA	NA
FBgn0000625	chr3L	12455637	12461121	-	eyg	depleted	PcG	BLUE		0.0606281	0	8.5587	7.78861		-0.034378	-0.10188	-0.318212	-0.363566	-0.317682	-0.412438	-0.152473	-0.334929	-0.0833293	4.55644	1.43878		NA	NA	NA	NA	NA	NA	NA		-0.2925	0.0485
FBgn0000629	chr3L	10627675	10631230	-	E(z)	depleted	Active	YELLOW		23.6195	36.3062	6.53522	6.65804		0.0262894	-0.09579	0.136612	0.0688734	1.17999	1.26291	0.0608872	0.222673	-0.32615	-2.32475	-2.50233		-0.0995657	-0.00463085	0.0732585	0.0125584	-0.0712665	-0.0986455	0.431121		0.229	1.5245
FBgn0000633	chr2R	9510549	9636872	+	fas	depleted	Null	BLACK		0.415062	0.11814	2.27169	2.27169		-0.241171	-0.188894	-0.350663	-0.53831	-0.553369	-0.445498	-0.109067	0.450325	-0.536356	-1.45829	-1.45928		NA	NA	NA	NA	-0.0231744	0.079739	NA		-0.2065	0.059
FBgn0000635	chrX	4026920	4100126	-	Fas2	depleted	Null	NA		4.37238	1.15695	2.52261	2.47649		-0.0561021	-0.0431983	-0.293606	-0.0580697	-0.427367	-0.197738	-0.0754195	-1.21157	0.398145	-0.990565	7.46844		0.0805143	0.0162792	-0.068471	-0.00105845	-0.00968974	-0.0865591	0.0236523		-0.596	-0.142
FBgn0000636	chr2L	18320102	18393441	+	Fas3	enriched	Null	NA		0.292793	0.198343	9.43989	9.11883		-0.136352	-0.212745	-0.302096	-0.487858	-0.441668	-0.442376	-0.193349	-1.87437	-0.173986	-0.954306	-1.01026		NA	NA	NA	NA	-0.167678	0.00668078	-0.085773		-0.003	0.225
FBgn0000639	chr3L	14087689	14091153	-	Fbp1	enriched	PcG	BLACK		0.0268048	0.0106517	12.1055	11.612		-0.224112	-0.211325	0.0516289	-0.000273795	-0.26293	-0.283353	0.0921298	1.53954	-1.40556	-2.27506	-3.20033		NA	NA	NA	NA	NA	NA	-0.157208		0.11	0.3805
FBgn0000640	chr2L	9426784	9427917	+	Fbp2	depleted	Null	BLACK		0.0589834	0.0937904	11.7025	9.35603		-0.138725	-0.0986815	-0.154509	-0.341542	-0.00591723	-0.337326	0.18673	-0.201238	-0.815458	4.12832	2.39953		NA	NA	NA	NA	NA	NA	0.514815		0.2535	-0.0645
FBgn0000644	chrX	3067409	3068507	-	Fcp3C	depleted	Null	YELLOW		8.39508	0.104324	2.66211	2.66211		0.449722	0.279863	0.631044	0.496101	0.659349	0.0637829	0.301406	4.47524	2.89976	2.82061	7.58378		NA	NA	NA	NA	NA	NA	NA		0.6485	0.329
FBgn0000658	chr2R	14120266	14123816	+	fj	enriched	Null	BLACK		0.0256828	0.0421433	2.27402	2.27402		-0.0679614	-0.0134794	-0.184806	-0.321153	-0.230979	-0.409172	0.1942	1.02764	-1.93073	-2.54753	-3.2423		NA	NA	NA	NA	0.106716	0.0441162	0.00769877		-0.029	-0.0155
FBgn0000659	chr3R	24406698	24410986	-	fkh	depleted	PcG	BLUE		5.30966	0	9.19673	9.58796		-0.0388275	0.0755168	-0.033536	-0.314561	-0.341681	-0.310221	-0.00922406	1.69745	0.0903442	4.02606	0.186351		NA	NA	NA	NA	NA	NA	0.00349931		-0.347	-0.05
FBgn0000662	chr2R	9707129	9712058	-	fl(2)d	depleted	NA	NA		34.3382	26.2792	7.86949	7.99662		0.247441	0.209311	0.358321	0.0859774	0.470725	0.610364	0.0232972	-0.386499	-0.234361	-1.67771	-3.93481		-0.0773464	0.0329351	0.156644	-0.0987608	0.132487	0.205656	0.0838953		0.04	0.585
FBgn0000667	chrX	1917855	1936344	-	Actn	enriched	Active	NA		16.3282	26.1333	9.83052	10.217		0.0256432	0.765511	0.0217222	2.59868	0.329241	0.407541	2.04505	0.00600159	6.43094	1.61228	11.2959		-0.328863	-0.343276	-0.231138	-0.623185	-0.504527	-0.540031	1.17251		-2.2265	-2.1055
FBgn0000709	chrX	21210768	21216115	+	fliI	depleted	Active	YELLOW		17.442	30.7695	9.62653	9.56169		0.0876929	0.878387	0.505469	2.62889	1.71096	0.759769	2.95659	0.323274	13.4116	0.729897	13.4224		-0.310286	-0.167961	-0.447369	-0.210859	-0.357015	-0.455295	0.119204		-1.9445	-1.9235
FBgn0000711	chrX	10279993	10303850	+	flw	depleted	Null	NA		56.4759	28.5196	9.23015	9.34968		-0.0826516	0.134029	-0.0842203	1.44999	-0.259266	0.227464	0.275016	-0.742145	0.818515	0.445417	7.94157		-0.0678063	-0.17041	-0.251074	-0.237714	-0.131089	-0.282878	-0.570403		-1.0505	-0.8155
FBgn0000715	chr2R	5793799	5797962	+	Fmrf	depleted	Active	YELLOW		0	0.0479401	2.27891	2.27891		-0.34954	-0.0766718	-0.148877	-0.379392	-0.387116	-0.197753	0.0147672	0.598072	-1.25961	1.69487	0.3102		NA	NA	NA	NA	NA	NA	NA		NA	NA
FBgn0000719	chrX	22226153	22257030	-	fog	enriched	NA	NA		42.8489	26.9689	8.99477	9.07183		-0.0378272	0.135949	0.383611	1.187	-0.232914	0.293362	0.138144	-1.51027	-0.144931	1.01386	3.38385		-0.30251	-0.114275	-0.510842	-0.115119	0.0854137	0.0246825	-0.681804		-0.3675	-0.281
FBgn0000721	chr2L	3622074	3656953	-	for	depleted	NA	NA		12.1052	12.4138	10.7811	10.647		0.175139	-0.0217705	0.0361023	-0.0472784	-0.171102	-0.116834	-0.1033	-1.20971	0.192235	-0.27289	-0.498291		-0.289911	0.0387475	-0.190415	-0.266833	-0.185853	-0.271513	-0.225495		-0.277	0.068
FBgn0000723	chr3R	5193325	5220268	-	Fps85D	depleted	Null	NA		12.6564	38.6753	NA	NA		-0.0998817	-0.169485	0.0588405	-0.158426	-0.346227	-0.312804	-0.150459	-0.806934	-0.218177	0.407993	-0.468191		-0.265924	-0.129057	-0.351397	-0.401448	-0.0712791	-0.217887	-0.09282		-0.1725	0.3255
FBgn0000808	chrX	11879567	11881797	-	gd	enriched	Active	YELLOW		1.26572	5.056	2.2779	2.2779		0.201504	0.327892	0.342797	1.91321	1.00755	0.524192	1.3094	1.54791	-1.14289	-1.59235	9.89223		-0.289713	-0.142788	0.065317	-0.11581	-0.0332217	0.0671701	NA		-1.7135	-1.613
FBgn0000810	chrX	2136171	2140074	+	fs(1)K10	depleted	Active	YELLOW		11.2027	4.37033	6.37241	6.29186		0.207439	0.763087	0.993079	2.51771	0.891361	0.80805	1.9929	-0.548531	7.09587	4.54412	12.9792		-0.407695	-0.187151	-0.605621	-0.685312	-0.365591	-0.373596	-0.306001		-1.7195	-1.6385
FBgn0000826	chrX	1250521	1251634	-	png	depleted	Active	YELLOW		28.3135	12.1271	2.27092	2.27092		0.293741	0.535965	1.1856	1.93521	1.40604	0.229506	1.8374	2.29923	4.00664	5.11163	12.496		-0.525206	-0.0504421	-0.172738	0.192496	-0.151215	0.0147629	NA		-0.9585	-0.899
FBgn0000927	chrX	2618319	2620610	+	fs(1)Ya	depleted	Active	YELLOW		2.73174	0.596468	2.27092	2.27092		0.0943271	0.54079	1.36647	1.68301	1.1439	0.0970832	2.23713	2.64107	1.41185	4.07914	11.0218		NA	NA	NA	NA	-0.197719	-0.0742458	NA		-1.436	-1.19
FBgn0000928	chrX	2614501	2618191	+	fs(1)Yb	depleted	Active	YELLOW		15.0204	14.6614	2.27092	2.27092		0.051486	0.499548	0.979418	2.29659	1.43205	0.254176	1.67243	0.553775	1.31477	2.44327	10.2966		-0.292248	-0.127859	-0.493855	-0.272735	-0.317208	-0.296517	NA		-0.99	-1.131
FBgn0000964	chr2L	19464267	19467758	+	tj	depleted	Active	BLUE		0.0433799	0.0117962	2.27092	2.27092		-0.131381	-0.0814326	-0.18418	-0.171956	0.0634859	-0.370713	0.203864	0.989609	-1.45618	-0.0712527	-2.82387		NA	NA	NA	NA	NA	NA	NA		-0.359	-0.0625
FBgn0000996	chr2R	11264124	11268493	-	dup	depleted	NA	NA		62.5342	27.958	6.54549	7.21988		0.0271248	0.0122676	0.828057	0.563677	1.47556	0.964648	0.051452	-0.268492	-0.23073	2.174	0.0402954		0.555328	-0.0307812	0.432215	-0.0778566	0.271619	0.0768582	0.518582		0.5205	0.864
FBgn0001075	chr2L	4198404	4221796	-	ft	depleted	Active	NA		0.0829879	0.158393	4.07643	4.63373		-0.244413	-0.159659	-0.210101	-0.343841	-0.289238	-0.256435	-0.0375069	0.144793	-1.72869	-1.83911	-3.88385		NA	NA	NA	NA	0.150626	0.205977	0.318553		0.2745	0.4945
FBgn0001077	chr3R	2690046	2691966	+	ftz	enriched	PcG	BLUE		0.021352	0	2.27092	2.27092		0.00615863	-0.0351454	-0.0660152	-0.297357	0.150461	-0.434173	0.198455	3.59761	-2.57641	-1.10051	-3.17585		NA	NA	NA	NA	NA	NA	NA		-0.0295	0.3975
FBgn0001078	chr3L	18743707	18794409	-	ftz-f1	depleted	Null	NA		22.183	9.85227	3.66725	3.37169		0.267479	0.0725805	0.124733	-0.108289	-0.203436	-0.0783976	-0.184433	-1.13161	0.284716	-1.23384	-1.1437		-0.219068	-0.052468	0.256015	-0.0155705	0.274556	0.120989	NA		-0.251	0.879
FBgn0001079	chrX	18551788	18555237	+	fu	depleted	Null	YELLOW		10.0787	7.09744	NA	NA		-0.141474	0.234817	0.240379	1.94361	1.90876	0.588062	1.28493	0.302262	5.28991	0.0587758	11.6502		-0.625374	-0.0720461	-0.686075	-0.205174	-0.396041	-0.217945	-0.2895		-1.6895	-1.2325
FBgn0001083	chrX	11886948	11897947	-	fw	enriched	Active	BLACK		0.0332831	1.75729	2.28163	2.28163		-0.0493224	0.304939	-0.257857	1.78887	-0.255692	0.420789	1.16559	-0.696565	0.0493814	-0.240288	9.52506		-0.182067	0.04155	0.060395	0.0638704	-0.363227	-0.304034	-0.0806646		-0.8815	-1.06
FBgn0001084	chr2L	8401476	8403280	-	fy	depleted	Active	YELLOW		1.86555	4.98769	8.30734	8.31634		0.232099	0.179091	0.609797	0.581105	1.40971	0.903952	0.253148	0.17769	0.249438	2.48593	0.964306		-0.108652	-0.000557032	-0.297841	-0.239013	0.0152651	-0.00738472	-0.391217		-0.158	0.6405
FBgn0001085	chr3L	14267443	14361739	+	fz	enriched	Null	NA		0.897319	0.0512052	2.37266	2.36637		-0.0969926	-0.157405	-0.21256	-0.432443	-0.37763	-0.363467	-0.176533	-0.866751	-0.40001	-1.26614	-1.18239		NA	NA	NA	NA	0.0271654	-0.0173316	-0.423948		-0.228	-0.262
FBgn0001086	chr2L	16310956	16313097	+	fzy	depleted	NA	YELLOW		64.6294	46.5296	2.33433	2.33433		0.191077	0.0860636	0.652941	0.567162	1.63452	0.783675	0.0235946	0.197244	-1.81971	0.488222	-1.34692		0.17198	-0.0280504	-0.0982502	0.13074	0.201057	0.0873995	NA		-0.2865	0.177
FBgn0001087	chrX	13621237	13630311	-	g	depleted	Active	YELLOW		22.6536	17.6743	6.22269	6.38136		0.114381	0.795024	0.105665	2.38294	1.34701	1.02296	1.84557	-0.99647	13.3867	-0.952532	11.6407		-0.402912	-0.395936	-0.471433	-0.520758	-0.496619	-0.624278	-0.548643		-1.699	-1.588
FBgn0001089	chr2L	6003574	6006827	-	Gal	depleted	Active	YELLOW		2.20908	1.22031	NA	NA		-0.224224	-0.11253	0.0885242	0.0185441	1.46993	1.05927	0.127899	0.662948	-1.24316	-0.717831	-1.74564		0.732956	-0.150129	0.00351731	0.805553	0.0635441	0.0462708	-0.100121		-0.2055	0.1045
FBgn0001090	chrX	18688279	18691720	-	bnb	depleted	Active	NA		0.322459	0.255595	2.49025	2.48867		-0.228295	0.463306	-0.207772	2.35341	0.186027	0.366134	1.60523	0.902836	2.10094	0.102033	12.4351		NA	NA	NA	NA	NA	NA	-0.773722		-0.779	-1.3465
FBgn0001091	chr2R	3679406	3680885	-	Gapdh1	depleted	Active	YELLOW		232.43	234.728	12.5187	12.5293		0.249961	0.21835	1.01322	0.818599	0.871678	0.345949	0.35677	2.11352	-2.2014	7.64517	3.40883		-0.239493	-0.00250448	-0.138425	0.163906	-0.0675962	0.110999	0.540344		NA	NA
FBgn0001092	chrX	15762178	15763694	+	Gapdh2	depleted	Active	NA		620.504	529.567	NA	NA		0.282802	0.395084	1.55881	1.92312	1.63378	0.526954	1.46276	0.998424	8.73422	6.27865	10.0734		-0.648497	-0.187378	-0.518592	-0.0429846	-0.557265	-0.465266	0.149961		NA	NA
FBgn0001098	chr3R	19761680	19768823	-	Gdh	depleted	Active	NA		293.789	8.17479	9.65549	9.56668		0.420201	0.287767	0.967489	0.803126	0.0275509	0.0684209	0.042145	-1.72411	-0.61859	2.71713	1.54986		-0.601984	-0.220463	-0.610401	-0.476311	-0.436301	-0.566697	0.941415		-0.2795	-0.1295
FBgn0001099	chr3L	15502545	15504147	+	gdl	depleted	Active	RED		5.08082	3.11141	NA	NA		0.708253	0.58621	0.268663	0.368386	0.579201	0.698531	0.0644723	-1.54502	3.70087	1.79866	2.85749		NA	NA	NA	NA	NA	NA	NA		NA	NA
FBgn0001104	chr3L	6965850	6973144	-	G-ialpha65A	depleted	Active	NA		87.9527	286.712	9.10284	8.85114		0.128912	0.229629	0.625598	0.775958	0.0889849	0.0681594	-0.00551978	-0.701745	0.693883	1.04863	1.64179		-0.188835	-0.0209126	-0.0353744	-0.0566895	0.0362847	-0.0786992	-0.139375		0.9315	0.798
FBgn0001105	chrX	15754148	15760208	+	Gbeta13F	depleted	Active	NA		422.259	97.491	10.6202	10.645		0.00914026	1.00463	0.384172	1.91485	0.613313	0.548322	2.30068	-1.29845	13.9288	2.26616	10.4327		-0.276594	-0.272557	-0.364913	-0.215583	-0.34402	-0.460392	-0.487083		-0.733	-1.4065
FBgn0001108	chr3L	13922487	13927756	+	Gl	depleted	Null	YELLOW		24.593	38.1769	8.01064	8.34571		-0.0545797	0.00491637	0.0849953	0.0720494	1.60299	0.597948	0.135071	-0.890428	-1.94005	-1.11138	-5.14404		-0.0433656	0.0112776	0.965732	0.103886	0.242443	0.164193	0.629669		-0.315	0.2855
FBgn0001112	chr3R	3077785	3091425	-	Gld	depleted	Null	BLACK		0.103616	0.0323969	6.07512	5.46341		-0.117651	-0.15271	-0.35435	-0.463019	-0.331705	-0.379959	-0.174852	-0.898445	-0.702306	-2.09072	-2.0999		NA	NA	NA	NA	NA	NA	-0.460792		0.7195	1.0725
FBgn0001114	chr2L	8672698	8676804	+	Glt	depleted	Null	NA		95.5843	744.544	5.64366	5.71644		0.522837	-0.011249	0.391301	0.428097	0.633672	1.15657	0.175562	0.646337	-2.39542	-1.38311	-2.30706		0.199658	0.127399	-0.075806	-0.19324	0.166913	0.10886	0.272126		-0.17	0.3105
FBgn0001120	chr3L	14795480	14796460	-	gnu	depleted	Active	NA		0.895481	0.327817	2.27239	2.27239		0.636256	0.0123013	-0.0658495	-0.135678	-0.0671344	0.00303649	-0.177385	-0.462622	0.839262	-1.29395	-3.28368		NA	NA	NA	NA	NA	NA	NA		1.24	1.5125
FBgn0001122	chr2R	6325490	6353206	+	G-oalpha47A	depleted	Active	NA		80.3352	10.3405	5.10916	5.37076		-0.0473293	-0.115293	0.0288066	-0.137222	-0.147193	0.141488	-0.145147	-0.801631	-0.523434	-0.785543	-1.10105		-0.199222	-0.0139893	-0.201508	-0.0820445	-0.257165	-0.51791	-0.731771		-0.7475	-0.1765
FBgn0001123	chr2R	19830061	19834459	+	G-salpha60A	depleted	Active	YELLOW		47.292	31.6048	10.3135	10.297		0.0225359	-0.0120709	0.23274	0.0574386	1.20726	1.31113	-0.115894	-0.56445	0.669264	2.03759	1.45741		-0.452558	0.0715258	0.0346654	-0.0451367	0.0683364	0.127941	-0.428183		-0.102	0.241
FBgn0001124	chr2R	12025857	12029433	+	Got1	depleted	NA	YELLOW		113.595	62.6983	9.34537	9.40133		0.264473	0.134601	0.338164	0.48432	1.1014	0.765234	-0.0422058	0.036359	1.60724	-1.17692	-0.215192		-0.282471	0.025648	-0.128286	0.00952272	-0.00638659	-0.0764775	0.141401		-0.216	-0.1705
FBgn0001125	chr2L	1984512	1987758	-	Got2	depleted	Active	NA		121.099	146.616	11.6139	11.5228		0.165928	0.192599	0.522372	0.60126	1.0076	0.500977	0.10679	0.235332	0.996838	0.0872171	0.992802		0.106791	-0.0713193	-0.0241047	-0.103617	-0.0202257	0.000589809	0.493485		-0.3325	0.0125
FBgn0001128	chr2L	5943643	5948968	+	Gpdh	depleted	NA	NA		25.0381	12.5603	NA	NA		0.207117	0.0658477	0.136198	0.198524	0.919224	-0.0363554	-0.0757137	-1.25861	0.54938	2.65631	0.853081		-0.133247	-0.145882	-0.287372	-0.369248	-0.245661	-0.462544	1.42934		-0.515	-0.2925
FBgn0001133	chr2R	16897269	16899426	-	grau	depleted	Active	YELLOW		13.7405	20.1278	6.86273	6.79411		0.343725	0.288626	0.82227	0.607181	1.49431	0.804695	0.1601	0.496884	-1.57428	-0.529078	-4.48356		-0.239042	-0.0802855	0.0655348	-0.0229975	-0.145536	0.000225365	0.588923		NA	NA
FBgn0001134	chr3L	17816433	17832867	+	Grd	depleted	Null	BLACK		0.131835	0.0607459	2.27092	2.27092		-0.0899543	-0.117811	-0.327988	-0.376541	-0.33465	-0.133922	-0.118688	-0.866523	-1.1623	-0.876926	-1.06391		NA	NA	NA	NA	-0.0141832	-0.0546634	NA		-0.241	0.244
FBgn0001137	chr2L	8431086	8433598	-	grk	depleted	Active	RED		24.9912	37.4772	NA	NA		0.280096	0.353284	0.310234	0.515883	0.51101	0.465105	0.201722	-0.663704	-1.96012	0.584377	0.290378		-0.293732	-0.110658	-0.412737	0.158123	-0.0926494	0.127407	-0.607435		-0.653	0.3045
FBgn0001138	chr3R	3973090	4007166	-	grn	depleted	PcG	BLUE		0.0569455	0	2.28605	2.28605		-0.102978	-0.20077	-0.357037	-0.490053	-0.474928	-0.428543	-0.144255	-0.245304	-0.952354	-1.66096	-2.19265		NA	NA	NA	NA	NA	NA	-0.204174		-0.273	0.434
FBgn0001139	chr3R	21867458	21875633	+	gro	depleted	NA	NA		104.495	65.4162	NA	NA		-0.130225	0.0793433	0.0487581	0.0374289	1.60519	0.976958	0.113897	-0.0372341	-0.616657	-0.7761	-0.878156		-0.161526	0.169898	0.195379	-0.0924542	0.102355	0.0544501	0.0535708		0.1255	0.0575
FBgn0001142	chr2L	132077	134472	+	Gs1	depleted	Active	NA		74.0851	10.0454	8.78414	10.0447		0.227641	0.0327185	0.770043	0.130571	0.427357	-0.0400918	0.0622602	-0.56746	-0.0973617	4.07473	0.821849		0.25877	-0.0440516	-0.504465	-0.539863	-0.115827	-0.0760417	-0.0849245		-0.602	0.174
FBgn0001145	chrX	11316865	11324230	+	Gs2	depleted	Null	NA		19.8952	9.82834	6.53942	7.34402		0.280699	0.294487	0.379066	0.723867	-0.0675926	0.0198559	0.363001	-0.470428	1.31549	3.33283	5.65643		0.087635	-0.0411254	-1.26006	0.120332	-0.366209	-0.496608	-0.351441		0.043	-0.2995
FBgn0001147	chr2R	20927906	20939854	-	gsb-n	enriched	NA	BLUE		0	0	2.27092	2.27092		-0.0940303	-0.192678	-0.440334	-0.518884	-0.355628	-0.531169	-0.117582	-0.313904	-1.32731	-2.0908	-2.05474		NA	NA	NA	NA	NA	NA	NA		-0.1815	0.1995
FBgn0001148	chr2R	20949487	20952166	+	gsb	enriched	NA	BLUE		0	0	2.27092	2.27092		-0.105647	-0.1593	-0.253223	-0.366962	-0.343343	-0.451872	0.0774373	0.789773	-0.0338678	-1.71228	-2.11265		NA	NA	NA	NA	NA	NA	NA		0.1115	0.064
FBgn0001149	chr3R	8193539	8194990	-	GstD1	depleted	Active	RED		520.969	269.598	14.0861	14.5239		1.13283	0.443994	0.900592	0.612787	0.124425	-0.0466	0.102161	-0.267704	1.81579	2.98068	2.07493		0.3731	-0.00343207	-0.179485	0.0997007	0.0398096	-0.0373107	-0.0583916		-0.162	-0.0945
FBgn0001150	chrX	2321146	2323000	-	gt	enriched	PcG	BLACK		0.228305	0.383689	2.29439	2.28464		-0.0764641	0.317225	-0.345255	2.70712	-0.329181	0.604205	1.69584	0.794954	-1.61171	0.257273	10.4565		NA	NA	NA	NA	-0.00264408	-0.0685065	NA		-1.211	-1.1175
FBgn0001168	chr3L	8668859	8672353	+	h	depleted	PcG	NA		93.5954	51.9288	12.8704	12.4422		0.286561	0.091151	1.33784	0.592709	0.186904	-0.0173573	0.0819503	-0.872278	1.95223	0.227837	-1.36694		-0.564441	-0.0574941	-0.0246654	0.264401	0.22099	-0.000911898	0.347041		-0.0815	-0.073
FBgn0001169	chr3R	16447660	16454637	+	H	depleted	Null	YELLOW		19.2353	7.92916	8.17182	8.02529		-0.0570581	-0.0373237	-0.0543625	-0.14173	1.44085	0.896841	-0.0132754	-1.0155	0.0032296	-3.44355	-4.96464		-0.171137	-0.0943597	0.00334273	-0.095727	0.180785	0.0842214	0.0103513		-0.1335	-0.093
FBgn0001170	chr2L	6013059	6019402	-	H2.0	depleted	Active	BLACK		0.0247113	0	2.27092	2.27092		-0.132507	-0.125854	-0.249201	-0.294201	-0.31465	-0.172343	-0.12824	-0.187054	-1.5381	-0.908926	-2.08372		NA	NA	NA	NA	NA	NA	NA		-0.0215	0.42
FBgn0001174	chr2L	1517533	1518148	-	halo	enriched	Null	BLACK		0	0	2.27092	2.27092		-0.152407	-0.242674	-0.213382	-0.395942	-0.256568	-0.472391	-0.0115617	1.663	-0.336641	-1.54031	-0.50304		NA	NA	NA	NA	NA	NA	NA		0.0175	-0.4725
FBgn0001179	chr3L	10624179	10627069	+	hay	depleted	Active	YELLOW		15.6592	27.3161	6.16706	5.67266		0.00911764	0.0970577	0.227049	0.119541	1.88616	1.19328	0.251608	1.00099	-0.130002	-0.640262	-0.450814		-0.0192153	0.0626056	-0.0765632	0.0459709	0.066256	0.125189	-0.0389983		-0.1075	0.493
FBgn0001180	chr3R	4516702	4523544	-	hb	depleted	PcG	BLACK		0.0136803	0.0225972	2.27092	2.27092		-0.0892122	-0.239042	-0.343554	-0.364801	-0.396602	-0.34972	-0.0852171	0.249997	-2.5066	-0.795207	-1.89855		NA	NA	NA	NA	NA	NA	NA		-0.581	0.074
FBgn0001185	chr2L	16677185	16679691	+	her	depleted	NA	YELLOW		20.6783	12.4708	2.28072	2.28072		0.0156458	-0.0841057	1.42212	0.702508	1.70973	1.54469	-0.0118605	-0.386844	0.745385	3.23597	2.39663		0.30455	-0.0155974	-0.11586	-0.0899815	-0.0883404	-0.100875	NA		-1.0305	-1.0555
FBgn0001186	chrX	9479708	9483846	+	Hex-A	depleted	Active	RED		94.7278	46.4664	8.89848	8.81524		0.265309	0.529898	0.866002	1.39309	0.325648	0.203504	1.03254	0.855932	1.50762	3.49518	4.06987		-0.0969334	-0.045088	-0.33438	0.227574	-0.244222	-0.236754	0.489882		-1.021	-1.1275
FBgn0001187	chr2R	11106342	11107834	-	Hex-C	depleted	Null	YELLOW		0.20469	0.157223	2.28249	2.28249		-0.142859	-0.119471	0.333261	0.173114	1.86049	1.22361	0.0439789	0.389575	-0.654384	1.80357	-0.391027		NA	NA	NA	NA	-0.0222688	-0.0128079	0.0262981		-0.3755	0.828
FBgn0001189	chrX	1563603	1567641	+	hfw	depleted	Null	NA		23.9884	28.496	8.11355	8.51184		-0.0608815	1.17275	0.188104	2.98279	1.76677	0.999178	2.86172	-0.0324533	10.5907	5.54721	12.9983		-0.428143	-0.142552	-0.822859	-0.312596	-0.293338	-0.171255	-0.0575338		-1.995	-1.328
FBgn0001197	chr3R	22692651	22694942	+	His2Av	depleted	Active	YELLOW		744.03	223.025	10.7536	10.9634		0.366977	0.111231	1.35157	0.82222	0.435637	1.07672	0.0120768	-0.290456	1.77965	5.75457	2.61235		0.31337	0.031539	0.323513	-0.180415	0.152132	0.0364857	-0.207308		0.008	-0.5835
FBgn0001202	chr2L	19030844	19033498	-	hk	depleted	Active	YELLOW		30.6178	19.8937	8.33221	8.51705		-0.00146844	0.128558	0.860565	0.490262	1.54749	0.954373	0.0242897	0.00276888	-0.0332119	-1.00118	-2.42414		-0.285062	0.022051	-0.188369	0.0170754	-0.26982	-0.0960296	-0.142905		-0.5455	0.2725
FBgn0001206	chrX	10484953	10489888	-	Hmr	enriched	Null	YELLOW		9.13893	6.90672	3.82768	3.82768		-0.0105558	0.518022	0.296574	2.42003	1.54426	1.10474	2.03038	0.0114383	1.40299	0.333212	6.43351		-0.422269	-0.295721	-0.0770848	-0.442642	-0.243865	-0.370044	0.120279		-1.163	-1.0455
FBgn0001208	chr3L	7753553	7756266	+	Hn	enriched	Null	BLACK		0.0389183	0	6.69757	6.21283		-0.040225	-0.177647	-0.219932	-0.46582	-0.352689	-0.286501	-0.0586659	0.353403	-1.84006	-3.23009	-2.31125		NA	NA	NA	NA	NA	NA	-0.202261		0.8855	0.4035
FBgn0001215	chr3R	24425556	24431499	+	Hrb98DE	depleted	NA	YELLOW		621.377	115.795	8.23718	8.33136		-0.0306559	0.0597513	0.575385	0.472871	1.51142	1.26264	0.0717611	-1.57721	0.610105	-1.31975	-1.45006		-0.0488585	0.0622463	0.293809	0.00962038	0.165557	0.0126375	0.643974		1.3025	1.534
FBgn0001216	chr3L	13967161	13970861	+	Hsc70-1	depleted	Null	NA		0.055579	0.0699156	2.4477	2.42646		-0.0697153	-0.00848464	-0.0929611	-0.0624659	-0.0724197	-0.0716634	0.0439018	1.68376	-2.67173	1.01846	-0.889294		NA	NA	NA	NA	-0.0367414	-0.00761101	NA		0.389	0.103
FBgn0001217	chr3R	8870481	8873110	+	Hsc70-2	depleted	PcG	BLACK		0.0395187	0.0479741	2.35368	3.19074		-0.0602278	-0.0579117	-0.114362	-0.0719967	-0.130072	-0.115015	0.206477	0.627567	-2.36501	0.636258	-0.784169		NA	NA	NA	NA	NA	NA	1.19514		-0.4595	-0.1245
FBgn0001218	chrX	11695729	11701150	-	Hsc70-3	depleted	Active	NA		478.004	460.815	14.7343	14.8874		0.682068	0.591033	0.323404	1.66056	0.66967	0.569142	1.27107	2.05675	5.82937	4.55525	10.053		-0.126751	-0.179033	-0.120674	-0.160687	-0.123566	-0.126579	-0.428473		NA	NA
FBgn0001220	chr2R	10140103	10143697	-	Hsc70-5	depleted	Active	YELLOW		316.954	172.345	9.3988	9.61648		-0.021946	0.0865827	0.20904	0.27539	1.31191	1.10526	0.130124	0.594999	-1.07033	0.942154	-1.35671		-0.0536745	0.00437205	-0.0783588	0.213587	0.211231	0.124805	0.35325		1.136	1.1225
FBgn0001222	chr2R	14017808	14022139	-	Hsf	depleted	Active	YELLOW		26.1996	28.4366	10.3551	10.433		0.091092	0.0826511	0.290978	0.210241	1.58102	0.930971	-0.00813346	-2.71713	0.452579	-1.50399	-1.36305		-0.647195	0.047594	0.0594341	0.260604	0.227389	0.265069	0.180999		0.0555	0.5845
FBgn0001223	chr3L	9366031	9368064	+	Hsp22	depleted	Active	RED		23.9076	41.9968	NA	NA		1.08777	0.439075	0.545994	0.28507	-0.0675868	-0.000610789	-0.105518	-1.15071	-0.627884	-2.46852	-2.35658		NA	NA	NA	NA	NA	NA	NA		NA	NA
FBgn0001224	chr3L	9374982	9375865	+	Hsp23	depleted	Active	NA		82.4223	38.299	13.2323	13.4934		0.198367	0.0287437	0.600996	0.331898	-0.0936968	-0.229954	0.177071	2.70388	-1.03548	3.40897	0.879081		-0.824297	0.166014	0.0792683	0.751103	0.0245641	-0.253962	-0.495068		NA	NA
FBgn0001225	chr3L	9369518	9370527	-	Hsp26	depleted	Active	YELLOW		37.5958	41.3753	9.40031	9.98013		0.331711	0.23389	0.136331	0.266628	0.235068	-0.0351171	0.198269	1.07718	-1.12255	2.26183	-2.45571		-0.992874	0.222699	0.0157944	0.890859	0.20987	0.0158661	-0.607919		-0.146	-0.0325
FBgn0001226	chr3L	9377163	9378794	+	Hsp27	depleted	Active	RED		50.1749	20.715	12.7893	13.5542		0.449258	0.17243	0.562627	0.42102	0.405575	0.17236	0.211801	0.983189	2.05792	5.91639	3.5648		-0.529999	0.0457159	0.170754	0.874184	0.272851	0.345338	-0.536757		-0.1645	-0.1925
FBgn0001227	chr3L	9370902	9372634	-	Hsp67Ba	depleted	Active	YELLOW		1.3646	0.103928	2.34179	2.34187		0.367426	0.0231286	1.00462	0.510251	0.159531	0.073933	0.239842	1.92786	-0.68464	2.13512	-0.191666		NA	NA	NA	NA	NA	NA	-0.342043		-0.425	0.103
FBgn0001228	chr3L	9365822	9368064	+	Hsp67Bb	depleted	Active	RED		7.37408	0.299554	NA	NA		1.09928	0.382463	0.566517	0.256308	-0.142663	-0.0172017	-0.106717	-1.28776	-0.309838	-2.42017	-1.30102		NA	NA	NA	NA	NA	NA	NA		NA	NA
FBgn0001229	chr3L	9364611	9365597	-	Hsp67Bc	depleted	Active	NA		1.3106	0.0486688	2.93541	5.23344		0.272995	0.0400652	0.403632	0.149607	-0.117644	0.260835	0.0901647	-0.663598	0.526768	3.8977	1.6303		NA	NA	NA	NA	NA	NA	-1.32291		0.247	0.197
FBgn0001230	chr3R	19880802	19883032	-	Hsp68	depleted	Active	YELLOW		7.47474	5.17193	3.7231	3.63017		0.238289	0.171595	1.09055	0.760247	1.28857	0.426288	0.158468	1.9681	-0.52132	4.36824	3.48189		-0.842607	0.106649	-0.000626104	0.797066	0.0415628	-0.0692068	0.173392		-0.258	-0.11
FBgn0001233	chr3L	3192969	3197059	+	Hsp83	depleted	Active	YELLOW		1153.02	1136.16	13.24	13.3115		0.145416	0.294596	0.511115	1.0574	1.61687	0.70507	0.306643	1.13222	0.528948	4.45153	1.95326		-0.231537	0.0110802	-0.001847	0.0429313	0.00789905	0.105994	0.0220817		-1.0865	-0.485
FBgn0001235	chr3R	6333283	6465290	-	hth	depleted	PcG	NA		0.341575	0	2.288	2.28806		-0.117995	-0.189884	-0.306422	-0.533222	-0.467233	-0.414438	-0.18311	0.73925	0.0888857	-1.04316	-0.840881		NA	NA	NA	NA	NA	NA	-0.422271		0.295	0.14
FBgn0001247	chr3L	20364772	20368996	-	Ide	depleted	Active	YELLOW		48.811	27.0224	NA	NA		-0.0781378	-0.00398731	0.205286	-0.056822	1.90781	1.46847	0.00805858	-0.796022	-0.515721	-3.31311	-4.04921		-0.05802	0.0752684	-0.0586298	0.194309	0.161422	0.0875862	0.146864		NA	NA
FBgn0001248	chr3L	8349504	8354006	-	Idh	depleted	NA	NA		299.03	168.628	10.5873	12.397		0.234687	0.194726	0.187241	0.375143	0.20193	0.168364	-0.0283306	-0.429391	0.216485	1.8444	0.128917		0.084872	0.0105414	-0.0860783	-0.0550766	-0.0696513	0.0150047	0.439086		-0.598	-0.3
FBgn0001250	chrX	16646222	16677467	-	if	depleted	NA	NA		1.06593	0.217042	9.96225	9.67217		-0.0729799	-0.00968597	-0.265389	0.0114835	-0.363994	-0.0926278	-0.0763323	-1.02826	-0.158597	0.0623297	3.28742		NA	NA	NA	NA	-0.100667	-0.110473	0.652895		-0.147	0.814
FBgn0001253	chr3L	8365505	8384271	+	ImpE1	depleted	Null	BLACK		0	0.04869	2.27092	2.27092		-0.129847	-0.193713	-0.254206	-0.472096	-0.404456	-0.471072	-0.0934084	0.150694	-1.48308	-1.53037	-2.30447		NA	NA	NA	NA	NA	NA	NA		-0.245	-0.0595
FBgn0001254	chr3L	3510974	3512681	-	ImpE2	depleted	Null	BLACK		0.0276065	0	2.49158	3.26678		-0.259349	-0.0633032	-0.132611	-0.153417	-0.00624738	-0.264168	-0.0463953	1.12363	-0.739752	-3.80185	-2.18586		NA	NA	NA	NA	NA	NA	-1.16098		0.841	0.457
FBgn0001255	chr3R	3854175	3855268	-	ImpE3	depleted	Active	YELLOW		0.760328	0.612972	2.27103	2.27123		0.152621	0.153288	0.121126	0.292532	0.104089	0.208007	0.177214	1.02117	-0.636718	2.19444	-3.29711		NA	NA	NA	NA	0.0429674	0.00683	-1.27146		-0.491	-0.3505
FBgn0001256	chr3L	13375865	13377099	+	ImpL1	enriched	Null	BLACK		0.173283	0.0350648	2.27264	2.27264		-0.0761176	-0.132079	-0.267704	-0.184739	-0.257981	-0.386164	0.164293	0.910268	-0.719378	-1.22727	-0.833234		NA	NA	NA	NA	NA	NA	-0.498272		0.0085	0.035
FBgn0001257	chr3L	4224006	4236147	-	ImpL2	depleted	PcG	NA		132.513	119.45	4.37716	3.15711		0.433571	0.311144	0.582788	0.830479	-0.258389	-0.0742456	0.0549603	0.138223	-1.10052	0.124211	-0.769297		-0.348371	0.18924	-0.251589	0.316585	0.132492	0.097725	-0.447539		-0.15	0.0475
FBgn0001258	chr3L	6252205	6255794	-	ImpL3	enriched	Null	BLACK		272.488	68.728	10.0794	8.21015		0.157553	0.0306326	0.11634	-0.0296917	0.500648	-0.21458	-0.0602042	-0.61344	0.128311	1.04864	0.144467		-1.10943	0.370071	-0.452184	0.717537	-0.232073	0.157821	0.614743		0.3	0.1925
FBgn0001259	chr3L	20360298	20363359	+	in	depleted	Active	YELLOW		0.327049	0.17184	2.27092	2.27092		-0.238411	-0.0335657	0.168274	-0.0298453	0.165316	-0.0474903	0.19406	0.532091	-1.94138	0.22046	-1.947		NA	NA	NA	NA	0.062242	0.0128237	NA		0.2855	0.302
FBgn0001263	chr2R	18743211	18746317	-	inaD	depleted	PcG	NA		0.35987	0.809584	2.27092	2.27092		-0.116547	-0.173804	0.154835	-0.00180516	0.737926	0.400883	-0.0126626	-0.21369	-1.33337	0.0788057	-0.920846		NA	NA	NA	NA	0.0951043	0.0184452	NA		0.097	0.9215
FBgn0001269	chr2R	7361970	7397200	+	inv	depleted	PcG	BLUE		0	0	2.38438	2.38438		-0.0454761	-0.126641	-0.41495	-0.4882	-0.41626	-0.30864	-0.124958	0.0428035	-0.631431	-2.91912	-2.71324		NA	NA	NA	NA	NA	NA	NA		-0.19	0.1385
FBgn0001276	chr2R	7246942	7247668	-	ix	depleted	Null	YELLOW		17.0401	16.2483	5.8859	5.89668		1.3655	0.791382	1.14168	1.13391	0.827364	0.878283	0.0834007	6.29941	3.69006	7.83788	7.80012		-0.150792	-0.0275345	0.161994	0.124768	-0.0427002	-0.0256325	-0.55676		-0.6505	-0.394
FBgn0001280	chr3R	25864344	25865255	-	janA	depleted	Active	YELLOW		77.8008	105.316	8.81295	8.41097		0.0923421	0.262351	1.37137	0.97461	1.4839	1.26546	0.0155807	1.96794	1.68577	5.14491	5.40201		0.0336779	0.0646751	0.272789	-0.066456	0.155028	0.225695	-0.220348		NA	NA
FBgn0001281	chr3R	25863706	25864450	-	janB	depleted	Active	YELLOW		1.21e-204	0.309177	2.27092	2.27092		0.0412879	-0.0623132	0.98235	0.492634	1.44111	1.46638	-0.235378	-2.63183	1.09718	1.92047	0.743706		NA	NA	NA	NA	NA	NA	0.268158		-0.264	0.445
FBgn0001285	chr2R	4578953	4580349	+	Jon44E	enriched	Active	BLACK		0.0497938	0	2.27092	2.27092		-0.0994963	-0.0794427	-0.484987	-0.479356	-0.538699	-0.484834	0.093893	1.57064	-3.89545	0.0895473	-3.85419		NA	NA	NA	NA	NA	NA	0.377662		-0.0555	0.2845
FBgn0001291	chr2R	5983985	5986061	+	Jra	depleted	Active	YELLOW		54.7932	54.9376	9.21941	8.56082		0.642495	0.158415	0.538115	0.722198	1.14888	0.628328	0.0847117	0.680424	-0.912691	2.38099	1.441		-0.162159	-0.0369174	0.00284756	-0.0449714	-0.126275	-0.0841274	-0.0402421		-0.2785	-0.837
FBgn0001296	chr3R	8507908	8515089	-	kar	depleted	Active	YELLOW		9.35367	1.54782	5.80789	4.66119		-0.0733601	0.00658364	0.457194	0.305084	0.65213	0.27677	0.0624526	0.0699648	-1.81043	1.54348	0.78033		0.325207	0.205601	0.00202763	0.235958	0.0928821	-0.120842	0.142636		-0.391	-0.057
FBgn0001297	chr3R	25591717	25619835	+	kay	depleted	Active	NA		84.5453	132.535	6.4785	6.42207		0.323703	0.136674	0.75442	0.584977	-0.227989	-0.457572	0.0446787	-1.21715	0.389016	2.15546	1.00078		-0.0935822	-0.016147	0.0903444	0.0750029	0.224766	0.167465	1.58039e-05		-0.5665	-0.112
FBgn0001301	chr2L	18129884	18138083	-	kel	depleted	Active	NA		14.6247	9.85216	NA	NA		-0.161306	-0.0595965	0.00159313	-0.158364	1.6718	1.14836	0.0175565	-0.152789	-1.25935	1.82063	-1.38047		0.204251	0.074922	0.0435611	0.0234228	0.218348	0.112633	-0.514706		1.123	1.117
FBgn0001308	chr2R	12154465	12159476	-	Khc	depleted	Active	NA		45.5476	57.03	7.91221	8.05627		0.216855	0.171323	0.379593	0.553886	1.4438	0.492156	0.269908	1.03399	7.70566	-1.04858	0.840084		0.0602572	0.0532634	0.177698	0.0685125	0.109448	-0.0456441	0.656766		-0.169	-0.237
FBgn0001311	chr3R	1203815	1218588	-	kkv	depleted	Active	NA		0.00823759	0.0918979	2.49434	2.49434		-0.169207	-0.133937	-0.175425	-0.358453	-0.2766	-0.225942	-0.0569498	0.0668739	-1.35806	-0.0343401	-1.42325		NA	NA	NA	NA	0.0528249	0.0085857	1.13063		-0.174	-0.1565
FBgn0001313	chrYHet	81209	148249	+	kl-2	depleted	NA	NA		0	0	NA	NA		0.282422	-0.00835093	-0.353176	-0.0352472	-0.0198833	0.245558	-0.146708	NA	NA	NA	NA		NA	NA	NA	NA	NA	NA	NA		NA	NA
FBgn0001314	chrYHet	34290	65839	+	kl-3	depleted	NA	NA		0	0	NA	NA		0.335596	0.0776717	-0.398951	0.0317379	0.0496627	0.222209	-0.135959	NA	NA	NA	NA		NA	NA	NA	NA	NA	NA	NA		NA	NA
FBgn0001315	chrYHet	311	33413	+	kl-5	depleted	NA	NA		0	0	NA	NA		0.2518	0.0391699	-0.305079	0.0494255	0.0591732	0.257116	-0.147914	NA	NA	NA	NA		NA	NA	NA	NA	NA	NA	NA		NA	NA
FBgn0001316	chr3L	434083	540614	-	klar	depleted	NA	NA		43.219	52.3435	9.08055	8.61908		-0.1064	-0.144612	-0.00227375	-0.0976939	-0.311519	-0.209876	-0.137114	-0.46208	-0.398905	-1.24876	-1.40877		-0.161413	0.152472	-0.00832973	0.150041	-0.0670844	-0.232523	0.486733		0.3675	0.8585
FBgn0001319	chr2R	10660155	10694566	-	kn	depleted	PcG	NA		0.0168935	0.0276835	2.29046	2.29046		-0.0829065	-0.127045	-0.31312	-0.397251	-0.3838	-0.292073	-0.180248	0.317037	-0.488318	-1.22164	-1.95841		NA	NA	NA	NA	NA	NA	NA		-0.001	0.5015
FBgn0001320	chr3L	20685430	20688478	-	kni	enriched	PcG	BLUE		0.0675204	0.0184354	2.28176	2.28176		0.033365	0.0158308	-0.387947	-0.428301	-0.404805	-0.25781	0.121703	1.07743	-1.5025	-2.50699	-2.46115		NA	NA	NA	NA	NA	NA	-0.5958		-0.105	0.0835
FBgn0001321	chr3R	5948087	5951386	-	knk	depleted	Null	BLUE		0.167968	0.111115	2.42959	2.42987		-0.23876	-0.180626	-0.254537	-0.395529	-0.125819	-0.0852286	0.0359826	-0.30413	-0.972216	-2.18194	-3.24939		NA	NA	NA	NA	0.0178041	0.0404146	-0.501858		0.8325	2.3325
FBgn0001323	chr3L	20590241	20613759	-	knrl	enriched	PcG	NA		0.044781	0	2.27092	2.27092		-0.175055	-0.18349	-0.481463	-0.557293	-0.481018	-0.37465	-0.1662	0.098424	-0.406324	-1.36224	-1.47055		NA	NA	NA	NA	NA	NA	NA		-0.1225	0.514
FBgn0001324	chr3L	19829714	19838044	+	kto	depleted	Active	NA		16.5142	14.6659	6.49629	6.55867		-0.178773	0.0466912	-0.119372	-0.0487224	2.01903	0.858988	0.280294	1.32401	-1.12407	-1.64607	-4.16171		-0.0647486	0.00402487	0.113286	0.102554	0.0568571	0.00246663	0.854772		NA	NA
FBgn0001325	chr2R	21114134	21118917	+	Kr	depleted	NA	BLUE		0.0585374	0	2.27779	2.31382		0.153415	-0.134973	-0.362169	-0.374133	-0.251328	-0.331897	-0.164272	-0.387804	-0.310324	-0.644764	-1.34837		NA	NA	NA	NA	NA	NA	0.372473		0.3065	0.4115
FBgn0001330	chrX	2131891	2136068	-	kz	depleted	Active	NA		9.63409	9.4408	2.27092	2.27092		-0.016462	0.69208	0.00439611	2.46855	1.69572	0.641483	2.45461	1.35076	11.4714	1.55727	13.3657		-0.236233	-0.161051	-0.591849	-0.289299	-0.158981	-0.320236	NA		-3.4295	-2.2525
FBgn0001332	chr2R	10368692	10384817	+	L	depleted	Active	NA		31.7514	38.8661	7.37867	8.1966		0.476822	0.106573	1.00967	0.649625	-0.334521	-0.217523	-0.0610479	-1.58637	0.153623	2.36264	1.96146		-0.0525744	-0.0274837	-0.54203	-0.103309	-0.145461	-0.115208	NA		-0.3375	0.2025
FBgn0001341	chrX	523806	527666	+	l(1)1Bi	depleted	Active	YELLOW		27.8257	8.38543	2.33057	2.64077		0.0828923	0.438523	0.508562	1.91969	1.7563	0.615324	1.52019	0.132656	13.7125	0.12544	13.224		-0.0463471	-0.166281	-0.00987992	-0.137944	-0.00454559	-0.210447	-0.123824		-1.2545	-1.0025
FBgn0001404	chrX	2482536	2493144	+	egh	depleted	Active	NA		44.8588	21.3687	6.76059	7.07245		0.353995	0.776878	1.25446	2.1611	-0.0887397	0.184554	1.18596	0.185594	4.8895	3.08975	9.35237		-0.185102	0.0737029	-0.184318	-0.0581729	0.123684	0.0726937	-1.06697		-1.5135	-1.1915
FBgn0001491	chrX	11218327	11219341	-	l(1)10Bb	depleted	Null	RED		80.7577	33.0828	9.81863	9.27644		0.392068	0.235086	0.893353	1.08794	0.970611	0.447769	0.656025	1.40711	5.11041	6.70829	10.5589		-0.382694	-0.298709	-0.249944	-0.479136	-0.39738	-0.467354	-0.638046		-0.8925	-0.878
FBgn0001565	chrX	21256545	21258973	-	Hlc	depleted	HP1_centromeric	YELLOW		109.154	78.8716	7.93591	8.74759		-0.0448144	0.66387	0.491706	1.64436	1.32992	0.514279	2.26681	0.594849	14.7848	0.083052	12.9148		-0.393533	-0.145122	-0.384252	-0.152697	-0.241639	-0.247029	0.237183		-0.9795	-1.0875
FBgn0001612	chrX	13630603	13638716	-	l(1)dd4	depleted	NA	YELLOW		18.9756	16.3382	2.95448	4.14999		0.278567	0.683248	0.48351	2.18256	1.05025	0.736697	1.83016	-0.163557	7.54954	3.64434	11.2552		-0.489123	-0.371011	-0.350808	-0.470514	-0.377138	-0.307623	-0.353261		-1.104	-2.046
FBgn0001624	chrX	11263698	11303809	+	dlg1	depleted	Null	NA		48.995	36.4065	2.38404	2.38633		0.0682183	0.374962	0.0295044	1.26688	-0.0571363	0.186048	0.467108	-0.701528	5.722	-0.766002	7.53991		-0.433236	0.0123163	-0.285539	-0.0887606	-0.431603	-0.665892	NA		-0.56	-0.331
FBgn0001941	chr2L	5986348	5988854	+	ifc	depleted	Active	YELLOW		146.324	156.292	9.08659	9.20499		0.491766	0.324209	0.990243	1.07211	0.953683	0.994362	0.195173	-0.328051	1.10502	4.5668	4.66064		-0.705535	0.0706154	-0.0135875	-0.0426033	-0.115188	0.0507136	0.0940143		0.143	0.094
FBgn0001942	chr2L	5981764	5985909	+	eIF-4a	depleted	Active	NA		1695.25	3180.64	NA	NA		1.23802	0.439122	0.346347	0.386987	0.660002	0.811367	0.177062	0.0448615	2.0756	3.71435	1.62227		0.0640313	0.0409762	0.0214586	0.0286172	0.0781173	0.234026	0.144454		-0.291	-0.029
FBgn0001961	chr2L	13827941	13829741	-	Arpc1	depleted	Active	YELLOW		199.178	358.974	11.3115	11.7764		0.34062	0.188804	0.529979	0.569473	1.15135	0.274986	0.365893	2.65134	0.250325	4.62734	1.81057		-0.0479129	0.0896582	0.248637	0.228632	0.0640965	0.126107	0.624643		-0.434	-0.1445
FBgn0001965	chr2L	13813816	13819826	+	Sos	depleted	Active	YELLOW		14.6389	13.7188	6.64112	6.80173		-0.107218	0.0024417	0.0864708	0.000335825	2.00217	0.598521	0.180111	-0.0779408	-1.90905	-3.58011	-4.25192		-0.10795	0.0674317	0.0212565	0.0343511	0.0154931	0.0563147	0.417712		-0.5115	-0.086
FBgn0001967	chr2L	14019357	14020208	-	nimC3	depleted	Null	BLUE		0.586862	3.76502	NA	NA		-0.213212	0.145803	0.0333733	0.221572	-0.25671	-0.0433305	0.527765	2.4016	-3.43489	3.88242	1.14665		-0.0637492	0.0155855	-0.0947959	-0.179802	NA	NA	NA		-0.0865	0.4275
FBgn0001970	chr2L	14359252	14361411	+	Pgant35A	depleted	Null	YELLOW		9.62399	18.9607	5.98116	6.18827		0.205898	0.073428	0.573651	0.678511	0.912373	0.399599	0.312109	3.3988	-1.05984	4.86405	1.46732		-0.0722296	0.00736581	0.108868	-0.127401	-0.0494648	-0.0379286	0.14846		-0.1565	0.8365
FBgn0001974	chr2L	15009939	15011764	+	l(2)35Bd	depleted	Active	YELLOW		13.8687	18.7929	7.39169	7.01507		-0.108407	0.0566583	0.398734	0.501064	1.30364	1.08013	0.165997	-0.771519	1.11771	5.56305	2.68435		-0.0251194	-0.0381274	0.102481	-0.0611931	-0.0277487	0.0741644	0.105025		0.3435	0.5035
FBgn0001977	chr2L	15036293	15038861	-	l(2)35Bg	depleted	Active	YELLOW		44.2894	40.3707	NA	NA		0.0169467	0.00725041	0.394098	0.25489	1.57775	1.22609	0.0104047	-0.638664	1.59377	0.033239	-1.22824		-0.0835863	0.0613841	0.127035	0.0156106	0.0888734	-0.0152766	-0.530821		-0.459	-0.534
FBgn0001978	chr2L	15113480	15118069	+	stc	depleted	Null	YELLOW		58.9831	88.8164	8.55698	8.58335		-0.0835619	-0.0098519	0.250918	0.166674	1.70138	0.95283	0.337482	0.601893	-1.30789	-1.48107	-4.42012		0.185634	0.0972741	0.108568	0.0722779	0.361102	0.356431	0.760664		0.1855	1.091
FBgn0001981	chr2L	15333866	15336138	+	esg	enriched	PcG	BLUE		0.075918	0	2.28782	2.28782		0.0812053	0.0207011	-0.208556	-0.449829	-0.222661	-0.554012	-0.0867501	1.04107	-0.666404	-3.98618	-3.78021		NA	NA	NA	NA	0.0384247	-0.0229905	-0.512546		0.154	0.8975
FBgn0001983	chr2L	15423297	15425580	-	wor	enriched	PcG	BLACK		0	0	2.27206	2.27206		-0.104173	0.00801823	-0.204437	-0.387325	-0.332487	-0.310281	0.0025223	0.921694	-1.62908	-1.68749	-1.90892		NA	NA	NA	NA	NA	NA	-0.189237		0.776	0.713
FBgn0001986	chr2L	15752263	15755900	+	l(2)35Df	depleted	Active	YELLOW		37.9743	35.0018	5.907	6.58058		-0.0860347	-0.070927	0.424628	0.120141	1.84173	1.01345	0.102551	1.72293	-1.38089	0.167489	-2.88375		0.278397	0.100204	0.159376	0.120139	0.30661	0.226073	0.82757		-0.1175	-0.03
FBgn0001987	chr2L	15756002	15762758	-	Gli	depleted	Active	NA		5.69811	12.1211	10.7873	10.8425		-0.0915097	0.0826992	0.618696	0.361324	1.00876	0.495061	0.0313659	0.0429124	-0.335495	-1.20225	-3.23319		-0.614628	-0.0981382	-0.165808	-0.369442	-0.240136	-0.135477	-0.164308		0.1935	0.128
FBgn0001989	chr2L	15749319	15751078	-	l(2)35Di	depleted	Active	YELLOW		87.1601	127.608	10.8856	10.495		0.360035	0.209443	0.121944	0.352572	0.636987	0.499192	-0.0291157	2.29584	3.45329	4.63192	3.85431		-0.183811	-0.10432	-0.00228597	-0.107119	-0.212989	0.0768544	0.495897		-0.876	-0.492
FBgn0001990	chr2L	15766133	15768349	-	wek	depleted	Active	YELLOW		12.0002	16.2541	5.46418	5.47928		0.0636234	0.0856779	0.488131	0.501703	1.69225	1.3201	0.13278	-0.383134	0.163839	2.05564	1.61212		-0.164811	-0.00937051	-0.0321789	0.0689826	-0.0570882	-0.123448	-0.234483		-0.3255	0.24
FBgn0001991	chr2L	16165831	16190540	+	Ca-alpha1D	enriched	Null	NA		0.583646	0.0161978	2.27454	2.27454		-0.146015	-0.189894	-0.253645	-0.50998	-0.308069	-0.39156	-0.187921	1.16454	-0.14963	0.723258	0.0450142		NA	NA	NA	NA	-0.079839	-0.110251	NA		0.0725	-0.3975
FBgn0001992	chr2L	16294183	16296969	+	Cyp303a1	depleted	Active	YELLOW		1.45271	0.0772385	2.27092	2.27092		-0.359668	-0.14319	-0.0312	-0.280645	1.00906	1.1858	-0.151073	-0.941355	-0.810082	-1.51292	-2.06025		NA	NA	NA	NA	0.0922962	0.0928802	NA		0.253	0.8315
FBgn0001994	chr2L	16263556	16287730	-	crp	depleted	NA	NA		43.0219	22.732	9.55633	9.8661		0.525089	0.267557	0.453687	0.354191	-0.266888	-0.234547	-0.0644371	-1.2916	0.746385	0.996484	-0.0703201		-0.402971	0.0210496	0.00436477	-0.0994383	0.186348	-0.150975	0.165218		0.346	-0.0085
FBgn0001995	chr2L	16328059	16329132	-	mRpL4	depleted	Active	YELLOW		48.5869	65.7782	NA	NA		-0.010789	0.276524	1.08008	0.63209	1.32878	0.450357	0.299004	2.18252	0.400088	8.06492	5.33492		0.0275342	-0.0144384	0.124039	0.0545364	0.036014	0.172273	0.252242		-0.321	-0.1875
FBgn0002021	chr2L	19049843	19051612	-	l(2)37Bb	depleted	Active	YELLOW		30.9908	21.1377	5.97863	6.03867		-0.0565367	-0.000810594	1.12173	0.818058	1.78976	0.793614	-0.0140951	-0.105741	0.705539	4.50505	1.22947		-0.143166	-0.0104765	0.123048	0.0453455	-0.074285	0.0267667	0.194442		-0.9615	-0.087
FBgn0002022	chr2L	19041862	19043614	+	Catsup	depleted	Active	YELLOW		84.7484	70.2328	NA	NA		-0.0758881	0.0889682	0.872806	0.657247	1.33103	0.974077	0.196757	-0.154423	2.07488	1.10783	-0.755699		0.120289	-0.0624875	-0.0048368	-0.110449	0.0144475	0.0322908	0.00577826		0.349	0.2245
FBgn0002023	chr2L	19079256	19108427	-	Lim3	depleted	PcG	NA		0.0601304	0.0143984	2.27092	2.27092		-0.164276	-0.193864	-0.334818	-0.467297	-0.39281	-0.426012	-0.1514	0.265292	-0.721747	-1.59917	-2.1679		NA	NA	NA	NA	0.0712046	0.00962088	0.00866605		-0.592	-0.393
FBgn0002031	chr2L	19121345	19123869	-	l(2)37Cc	depleted	PcG	YELLOW		378.624	262.952	9.29209	9.62646		0.0365918	0.0530033	0.760539	0.526676	1.60754	0.902974	0.107313	0.43751	0.597832	2.91129	1.66872		0.143241	0.0737873	0.00873909	0.162312	0.164138	0.247315	0.611477		-0.306	-0.444
FBgn0002036	chr2L	19114401	19116570	+	CG10561	depleted	PcG	YELLOW		3.84695	3.37624	6.15226	6.2148		-0.268035	0.177489	0.940898	0.472045	1.60641	0.436104	0.229281	0.758863	-3.2317	1.759	2.82402		-0.171107	0.00218942	0.0221264	-0.15317	-0.110456	0.0555702	0.621271		-0.123	0.6025
FBgn0002044	chr2L	19493251	19497978	+	swm	depleted	Active	YELLOW		37.1275	32.7687	10.7219	10.6245		0.191577	0.146113	-0.0326286	-0.0720351	2.09286	0.747365	0.237061	0.79397	-1.35308	-3.84525	-6.52684		0.0104876	0.108034	0.146703	-0.0184057	0.0557754	-0.00463356	0.141258		-0.35	0.057
FBgn0002069	chr2R	8764509	8770673	+	Aats-asp	depleted	PcG	NA		247.177	156.841	11.3575	11.522		0.117584	0.154935	0.940466	0.620297	1.44861	1.17846	0.150803	-0.706886	0.251334	1.89434	1.15387		0.022038	0.117863	0.118691	0.346428	0.275539	0.235656	0.832106		0.603	0.0735
FBgn0002121	chr2L	9839	21376	-	l(2)gl	depleted	NA	BLACK		0.0197938	42.5076	9.46202	9.49191		0.320441	-0.0117333	-0.236259	-0.0337292	0.0950545	1.36233	-0.193398	-2.39657	0.528675	0.0882018	-1.51682		-0.0497638	0.0475648	0.0713375	-0.0604955	0.141125	0.0390305	-0.113041		-0.4225	0.0215
FBgn0002174	chr2R	19594436	19596549	+	l(2)tid	depleted	Active	YELLOW		24.4062	42.4001	5.41104	6.23402		0.156579	0.173355	0.248087	0.43908	0.626373	0.262494	0.220534	1.94749	1.22204	5.59531	5.05096		0.173597	-0.0704007	0.034927	0.0449257	0.258308	0.0992468	0.0507049		-0.375	-0.372
FBgn0002183	chr3L	1871574	1876312	-	dre4	depleted	Active	YELLOW		114.695	124.674	6.10967	6.8807		-0.027565	0.0582643	0.158083	0.813378	1.91431	1.49094	0.844271	0.70715	-1.28647	-0.798115	-3.42161		0.146553	0.0976457	0.262434	0.238703	0.238495	0.102693	0.839057		-0.7275	-0.612
FBgn0002283	chr3L	16581575	16583232	+	l(3)73Ah	depleted	Active	YELLOW		29.5288	28.4754	9.1383	9.32733		0.0855401	0.1865	0.550699	0.485328	1.54115	0.509101	0.146594	-0.236916	1.95314	1.90604	-0.265155		-0.408203	0.107524	0.118292	0.154345	-0.00176973	0.0459132	-0.19972		-0.5525	0.323
FBgn0002284	chr3L	16602500	16603518	-	Pros26	depleted	Active	YELLOW		224.892	146.319	10.6443	10.622		0.955368	0.597999	1.31171	0.893653	1.63254	0.760911	0.346175	3.1465	2.9515	5.98058	1.61363		0.0603797	-0.0103353	0.139802	-0.0874162	0.0136159	0.0576477	-0.461007		-0.663	-0.065
FBgn0002306	chr3R	2988600	3009424	+	sas	depleted	Active	NA		0.0447557	0.0430718	2.61687	2.61687		-0.141373	-0.221639	-0.393246	-0.477117	-0.359124	-0.412688	-0.161432	-0.527084	-1.7296	-1.9392	-2.25108		NA	NA	NA	NA	-0.0224174	-0.0412444	0.187353		-0.5045	0.5315
FBgn0002354	chr3R	8856635	8857320	+	l(3)87Df	depleted	PcG	YELLOW		18.5151	44.2475	8.09861	8.32727		0.360055	0.320146	0.28462	0.556755	1.12124	0.558741	0.215827	2.33414	2.85612	3.97769	3.41651		0.288489	0.00398511	0.172891	0.109052	-0.145841	-0.0543693	-0.126981		-0.3555	-0.524
FBgn0002413	chr3R	26879807	26886932	-	dco	enriched	NA	NA		65.3146	66.0604	6.6109	6.88097		0.392072	0.196397	0.242881	0.269386	0.372409	0.614472	0.0214003	0.0478213	-0.102215	-2.53015	-3.55263		-0.116997	0.0268348	0.0915083	-0.0946707	0.0711191	0.0116671	0.106353		-0.4045	-0.1985
FBgn0002431	chr3R	5540345	5551337	-	hyd	depleted	Active	NA		43.4908	28.772	8.15842	8.38065		-0.19181	-0.0426614	-0.314676	-0.238226	1.89301	1.60648	0.0146927	-0.885063	-0.652636	-4.30427	-4.80259		0.0434788	0.116123	0.149543	0.180197	0.135629	0.0868737	0.22317		-0.039	-0.5105
FBgn0002440	chr3L	6117034	6121907	-	l(3)mbn	depleted	Null	BLACK		0.052416	0.18649	2.27625	2.27625		0.126501	-0.0165256	-0.376774	-0.30633	-0.428708	-0.324434	-0.133814	-0.388585	-1.8138	-2.35756	-3.11685		NA	NA	NA	NA	NA	NA	1.25189		-0.057	-0.0805
FBgn0002441	chr3R	23092048	23098995	-	l(3)mbt	depleted	Active	YELLOW		19.3179	20.2678	NA	NA		0.0826008	0.132232	0.733376	0.624314	1.63706	0.573118	0.182964	0.566334	-0.47255	5.20718	3.39739		0.0660176	0.127692	0.0971413	0.0426181	0.410069	0.32405	NA		-0.478	0.036
FBgn0002466	chr3L	12501098	12507915	-	sti	depleted	Active	YELLOW		43.7595	28.2985	2.35348	2.35383		-0.156931	0.0205403	0.141338	0.180714	1.71001	1.11594	0.0810994	0.724036	-0.827294	1.71027	-0.75713		0.043313	-0.0309497	0.190622	-0.165364	0.131366	-0.0477658	0.186171		-0.26	0.3515
FBgn0002521	chr4	1193095	1202254	-	pho	depleted	HP1_centromeric	GREEN		45.5131	22.1801	9.96392	9.59532		0.0856469	-0.0737394	-0.285978	-0.342464	0.997423	1.5412	-0.137086	-2.34382	-0.19351	-1.45253	-1.37922		0.0742194	-0.00445678	0.0490998	-0.0281866	-0.0511955	-0.0189257	-0.512127		-0.1635	-0.734
FBgn0002522	chr3R	2487149	2504312	-	lab	depleted	PcG	BLUE		0	0	2.27092	2.27092		-0.105427	-0.176861	-0.349699	-0.486148	-0.359325	-0.349676	-0.166327	-0.0395463	-0.69333	-2.08611	-2.75534		NA	NA	NA	NA	NA	NA	NA		0.295	0.4345
FBgn0002524	chr2L	15499127	15505018	+	lace	depleted	NA	NA		127.209	191.049	6.70412	6.46198		0.272393	0.154907	0.992823	0.646625	0.392491	0.4461	0.214717	-0.501806	0.255852	2.21786	2.7239		-0.0149847	0.034496	-0.0952141	-0.0437372	0.0988255	0.0567	0.213809		-0.5285	0.1725
FBgn0002525	chr2L	5542480	5546642	+	Lam	depleted	NA	YELLOW		112.848	98.1044	4.66589	5.5985		0.338833	0.10176	0.733966	0.607192	1.00693	0.502406	0.243925	-0.29651	-0.476344	2.30881	1.50896		0.130277	-0.0166703	0.111751	-0.0849623	0.00229436	-0.0351421	-0.133407		0.285	-0.643
FBgn0002526	chr3L	6196931	6211122	-	LanA	depleted	Null	NA		370.279	267.496	5.0136	5.89028		-0.0514627	0.0606435	-0.0436247	0.00228273	1.6482	1.07436	0.0569534	0.201213	-1.58366	-1.31964	-2.43762		0.15587	0.214625	0.112217	0.0371798	0.286045	0.318127	0.371293		-0.0165	1.1455
FBgn0002531	chr2R	4317620	4318748	-	Lcp1	depleted	Null	BLACK		0	0.0811263	6.94543	9.56982		0.0527207	0.025007	-0.366715	-0.3095	-0.146516	-0.134884	0.0973066	-0.873048	-2.09069	5.03313	3.56339		NA	NA	NA	NA	NA	NA	0.043092		0.048	-0.131
FBgn0002533	chr2R	4321302	4322290	-	Lcp2	depleted	Null	BLACK		0	0	5.56266	5.56643		-0.0224236	0.109671	-0.347771	-0.235307	-0.427451	-0.0898809	0.203331	0.427935	-0.465065	1.2247	-1.85352		NA	NA	NA	NA	NA	NA	0.00797947		0.0315	0.1145
FBgn0002534	chr2R	4322815	4323600	+	Lcp3	depleted	Null	BLACK		1.33181	0	4.05061	4.05061		-0.312272	0.107596	-0.2187	-0.183945	-0.306447	-0.198605	0.181524	-0.977232	-3.90486	-0.99302	-2.62018		NA	NA	NA	NA	NA	NA	-0.0453921		-0.0385	-0.032
FBgn0002535	chr2R	4325152	4326000	+	Lcp4	depleted	Null	BLACK		0.151757	0	5.77914	8.03084		-0.397549	-0.110034	-0.2016	-0.234519	-0.164107	-0.327816	-0.154743	0.340657	-0.75953	-1.98195	-3.82599		NA	NA	NA	NA	NA	NA	-0.0109888		2.286	2.368
FBgn0002542	chr3R	3746153	3750213	+	lds	depleted	PcG	YELLOW		43.79	36.4579	2.50934	2.54892		-0.0704723	0.0765558	0.00413263	0.45929	1.81302	1.35435	0.16826	0.599576	-1.21784	2.28386	2.01892		0.0311969	-0.00589029	0.195777	-0.000733491	0.147314	0.0582186	0.187159		NA	NA
FBgn0002543	chr2L	1380086	1420453	-	lea	depleted	Null	NA		1.27401	3.3299	2.27092	2.27092		-0.102087	-0.33664	-0.105089	-0.474549	-0.342151	-0.521671	-0.152304	-0.10887	-0.528751	-0.47352	-0.949497		-0.161919	0.0118886	-0.326412	-0.129884	0.0102482	-0.00268564	0.111424		-0.181	0.3685
FBgn0002552	chr2R	4802029	4805739	+	lin	depleted	Active	YELLOW		15.9697	20.0972	NA	NA		0.0304982	0.0769713	0.293843	0.116264	2.1471	0.408393	0.351059	0.592702	-1.5838	-0.652428	-2.57272		-0.138343	0.0493409	0.199001	0.157842	0.134494	0.174951	0.607992		0.0045	0.359
FBgn0002561	chrX	303754	304850	+	l(1)sc	enriched	Null	BLACK		0.0594112	0	2.27266	2.27266		-0.26127	0.0237556	-0.0948686	-0.0547209	-0.0624234	-0.103461	-0.0263227	1.69272	-1.01663	-3.97471	10.266		NA	NA	NA	NA	NA	NA	NA		0.209	0.2255
FBgn0002562	chrX	12384324	12387015	+	Lsp1alpha	enriched	Null	BLACK		0.020687	0	12.1358	11.0261		-0.442817	-0.0597532	-0.24772	-0.0404474	-0.32553	-0.271373	0.160528	0.71267	-0.635903	-1.00511	0.710953		NA	NA	NA	NA	NA	NA	0.757762		0.57	0.647
FBgn0002563	chr2L	898500	901316	+	Lsp1beta	depleted	Null	BLACK		1.47042	0.0358653	12.5183	12.4917		-0.273402	-0.151184	-0.0833938	-0.397883	-0.109696	-0.5322	0.223271	1.37104	-3.47886	-0.793367	-3.60254		NA	NA	NA	NA	NA	NA	0.218599		0.3305	0.597
FBgn0002564	chr3L	66430	68995	+	Lsp1gamma	depleted	HP1_centromeric	BLACK		0	0.218231	13.2244	13.2707		0.236213	-0.251396	-0.199813	-0.376747	0.182023	-0.543531	0.132264	0.46719	-1.81075	-0.692177	-2.502		NA	NA	NA	NA	-0.0358945	-0.108904	-0.0692756		-0.116	0.533
FBgn0002565	chr3L	12122493	12124969	+	Lsp2	depleted	Active	YELLOW		0.0179297	0.0577576	7.74145	7.71668		-0.102474	-0.0723987	-0.00913695	-0.0178514	-0.220446	-0.18816	0.1147	1.20007	-3.03342	5.27848	1.6842		NA	NA	NA	NA	NA	NA	0.077739		NA	NA
FBgn0002566	chr2L	22817527	22835867	+	lt	depleted	NA	NA		71.5302	59.8173	9.7636	9.82125		-0.0151125	-0.0730752	0.169644	-0.6088	0.879335	1.47904	-0.11183	-1.94182	-0.223818	-1.48468	-0.696855		0.17935	-0.0115988	-0.0436962	-0.0337301	0.188829	-0.0337647	-0.147821		NA	NA
FBgn0002567	chr2R	5065369	5073847	-	ltd	depleted	Active	NA		2.73535	0.594435	10.3919	10.0451		0.0782377	0.0535876	0.0464823	-0.14839	-0.1802	-0.228188	-0.0672431	-0.158688	-1.18823	0.893255	-0.602478		NA	NA	NA	NA	-0.0944629	-0.329479	-0.165512		-0.3635	-0.0405
FBgn0002569	chr2R	4341132	4343287	+	Mal-A2	enriched	Null	BLACK		0.113604	0.044281	2.27092	2.27092		-0.650707	-0.0485883	-0.0119515	-0.349708	-0.171453	-0.191492	0.00477017	1.04041	-2.57463	-2.06549	-3.23125		NA	NA	NA	NA	NA	NA	1.16174		1.4345	0.897
FBgn0002570	chr2R	4337169	4339409	-	Mal-A1	enriched	Null	NA		0.0504735	0.120706	NA	NA		-0.213796	-0.0267306	-0.135764	-0.230095	-0.177677	0.165255	-0.202287	0.115753	-2.39078	-0.688529	-4.55498		NA	NA	NA	NA	-0.0594679	-0.00226692	1.03903		0.039	0.4585
FBgn0002571	chr2R	4343414	4345397	-	Mal-A3	enriched	Null	BLACK		0.0251388	0.0199645	2.27092	2.27092		-0.307528	-0.0588949	-0.0962328	-0.34406	-0.541267	-0.387853	-0.00228791	1.74897	-1.82627	-1.10029	-2.69086		NA	NA	NA	NA	NA	NA	4.06016		-0.2925	-0.516
FBgn0002573	chr3L	13389328	13394225	-	sens	enriched	PcG	BLACK		0	0	11.0508	11.7108		-0.172203	-0.148332	-0.321876	-0.404765	-0.39823	-0.382552	-0.123977	-0.622247	-0.297115	4.80499	3.65811		NA	NA	NA	NA	NA	NA	0.453339		-0.675	-0.33
FBgn0002576	chrX	9178682	9197669	+	lz	depleted	Null	BLUE		0.111913	4.42271	2.27639	2.27639		-0.0802548	-0.00801237	-0.306946	0.188859	-0.391132	-0.0601521	-0.0502554	-0.224452	-0.219003	-1.24694	2.62449		0.172862	-0.0743972	0.0382602	-0.0307194	0.0514303	0.0296441	NA		0.3125	0.205
FBgn0002577	chrX	11648306	11663541	+	m	enriched	Null	NA		0.534456	1.97241	2.27092	2.27092		-0.0892886	0.0838238	-0.14152	0.763735	-0.198347	0.0863974	0.22333	0.133838	-0.695673	-0.601127	8.98163		0.230726	-0.143357	-0.209538	0.126248	-0.185928	-0.330108	NA		-1.386	-1.236
FBgn0002578	chr3R	21840443	21842209	+	Kaz-m1	depleted	PcG	RED		0.916171	0.0777606	2.27092	2.27092		-0.385368	-0.224478	0.0309035	-0.0972246	-0.457732	-0.481484	-0.187363	-1.70467	-0.220812	-1.91321	-3.90777		NA	NA	NA	NA	NA	NA	-0.0198726		0.4545	0.6665
FBgn0002579	chrX	522371	523516	-	RpL36	depleted	Active	YELLOW		3124.87	3475.77	13.7078	13.9763		0.368672	0.330164	1.05167	1.43778	0.876648	0.0877672	0.923987	1.86742	11.9074	2.18356	12.5977		-0.106739	-0.0779973	-0.0224481	-0.115548	-0.332162	-0.383302	-0.178621		-0.721	-0.7265
FBgn0002590	chrX	17037621	17042297	-	RpS5a	depleted	Null	YELLOW		3041.5	4382.14	13.7803	13.9614		-0.201024	0.637859	0.305006	2.4022	1.43669	1.04453	1.39996	-1.62202	10.6008	0.970008	11.6499		-0.102167	-0.0351605	-0.0740278	-0.11096	-0.325879	-0.148747	-0.0723453		-1.345	-1.497
FBgn0002592	chr3R	21842236	21843192	-	E(spl)m2-BFM	depleted	PcG	RED		0.401771	0.408933	2.68551	2.68551		-0.0748563	-0.0117493	0.0405089	0.151789	-0.354175	-0.166847	-0.156997	1.87363	-2.24479	-3.30778	-7.77269		NA	NA	NA	NA	NA	NA	-1.43282		-0.508	0.022
FBgn0002593	chr2L	419952	420864	+	RpLP1	depleted	HP1_centromeric	YELLOW		2533.23	4612.36	14.7933	14.8928		0.245393	0.191922	1.0095	0.786784	0.386316	0.614781	0.263052	1.78766	1.27344	7.03081	4.4761		0.0256484	0.000133256	-0.00950205	-0.0141042	0.0857619	0.141404	0.116698		-0.171	-0.5785
FBgn0002607	chr2R	20855400	20857070	-	RpL19	depleted	NA	YELLOW		2195.03	6569.98	14.4258	14.5586		0.445518	0.0807942	0.771126	0.831098	0.736479	0.842389	0.0479847	-1.86	1.13331	5.22831	1.46163		-0.000545861	0.0213699	-0.0132932	0.0264146	-0.0312362	0.0931711	0.0695168		-0.0995	-0.4405
FBgn0002609	chr3R	21847545	21848849	+	E(spl)m3-HLH	depleted	PcG	NA		1.26362	6.61525	3.06758	3.40502		0.419263	0.123591	-0.129978	-0.00584912	-0.278804	-0.278018	0.0372681	1.89594	-0.498624	-4.30152	-4.16419		0.630497	-0.244385	0.101531	-0.181651	-0.0419113	-0.14144	-0.899464		-0.055	-1.207
FBgn0002622	chr3R	19184534	19185929	+	RpS3	depleted	NA	NA		2221.53	4254.57	13.9169	14.0451		0.320693	0.334006	1.14293	1.45944	0.779518	0.479743	0.0744315	1.11527	-0.074703	6.02655	2.9727		NA	NA	NA	NA	0.142809	0.192189	NA		-0.08	-0.4765
FBgn0002626	chr3R	25870951	25871883	-	RpL32	depleted	Active	YELLOW		3424.27	8345.18	14.4694	14.5459		0.598463	0.627812	2.17096	2.06416	1.37215	0.756509	0.170544	-0.0819832	0.816277	6.5503	2.6548		0.0106992	-0.0214635	0.0165143	-0.0411943	-0.00929189	-0.0143631	-0.00141245		0.2435	-0.6995
FBgn0002629	chr3R	21849543	21850301	-	E(spl)m4-BFM	depleted	PcG	BLUE		0.393589	0	2.27092	2.27092		-0.151524	-0.242664	-0.169859	-0.00478386	-0.210362	-0.372731	0.10796	0.217054	-2.50335	-3.43304	-4.03783		NA	NA	NA	NA	NA	NA	-0.983513		0.169	0.4215
FBgn0002631	chr3R	21854576	21855457	-	E(spl)m5-HLH	depleted	PcG	BLUE		0.118639	0	2.27092	2.27092		-0.075539	-0.332831	-0.600442	-0.142784	-0.438936	-0.508494	-0.180357	-0.955727	-1.29085	-1.87756	-6.02219		NA	NA	NA	NA	NA	NA	-0.938815		0.211	-0.1605
FBgn0002632	chr3R	21858633	21859769	+	E(spl)m6-BFM	depleted	PcG	BLUE		0.0565274	0.0460979	2.27122	2.27122		-0.104012	-0.422461	-0.0972643	-0.399964	-0.23912	-0.658757	-0.475256	1.00192	-1.58366	-4.22528	-3.87975		NA	NA	NA	NA	NA	NA	NA		0.8385	0.851
FBgn0002633	chr3R	21862760	21863741	+	E(spl)m7-HLH	depleted	PcG	BLUE		0.114231	0.0455744	2.29645	2.29645		-0.302497	-0.231286	-0.223919	-0.28239	-0.263796	-0.510759	-0.057794	1.0089	-1.20122	-1.84623	-0.478842		NA	NA	NA	NA	NA	NA	-1.12884		-0.1685	0.419
FBgn0002638	chr3L	5923362	5925873	-	Bj1	depleted	Null	YELLOW		105.646	102.426	8.76707	9.24591		0.105956	-0.00719664	1.01194	0.60716	1.51506	0.582189	0.053237	0.725949	-0.424515	4.02532	2.92101		0.35984	0.0535267	0.265738	0.173808	0.0493528	0.166969	0.756331		-0.083	0.0665
FBgn0002641	chrX	20300702	20304237	+	mal	depleted	Active	YELLOW		23.9594	17.7704	6.40488	6.64135		-0.0661437	0.613684	0.559741	2.27001	1.52239	0.807086	1.60801	0.396929	11.209	2.95428	13.494		-0.486874	-0.11762	-0.592748	-0.0905312	-0.337941	-0.275526	-0.139137		-2.73	-2.2405
FBgn0002643	chr2R	9878708	9947861	+	mam	depleted	NA	NA		13.023	14.6627	2.27092	2.27092		0.25573	0.0384749	0.241817	0.0922126	-0.225628	-0.231595	-0.136439	-0.835369	-0.105098	0.141083	-0.463494		-0.018081	-0.117359	-0.143084	-0.315833	-0.0582258	-0.253574	-0.390116		-0.316	-0.104
FBgn0002645	chr3R	27881001	27894163	-	Map205	depleted	NA	NA		97.0149	55.6958	6.70003	7.65042		0.0753619	-0.00223799	0.432967	0.448211	0.157821	0.802837	-0.129596	-2.11119	0.242507	0.860657	2.86484		-0.132802	0.022462	-0.160409	0.0159126	0.0280037	-0.0465064	-0.0332161		-0.0745	-0.102
FBgn0002673	chr2L	16259414	16261877	-	twe	depleted	Null	YELLOW		3.808	2.96561	NA	NA		0.109618	0.0526812	0.843283	0.574809	1.48506	1.19751	-0.11368	-0.511038	0.221597	3.34963	2.13295		0.068698	-0.242523	-0.29649	-0.0927206	0.217178	0.0436449	0.0338268		-0.2535	0.5765
FBgn0002707	chrX	4208263	4212834	-	mei-9	depleted	Null	YELLOW		14.699	6.70547	2.51112	2.3854		-0.0980522	0.272026	0.307555	1.7498	1.26449	0.634946	0.89051	-0.270292	2.56025	1.3603	9.02745		-0.296003	-0.214729	0.0873918	-0.250388	-0.368715	-0.0223888	0.20583		-2.3545	-1.737
FBgn0002709	chrX	17030018	17037029	-	mei-218	depleted	Null	YELLOW		18.5011	5.40483	NA	NA		-0.059466	1.44335	0.31661	2.71797	1.8769	1.07481	3.48691	-1.41625	11.9215	2.97056	14.0849		NA	NA	NA	NA	-0.0409278	0.0113057	NA		NA	NA
FBgn0002715	chr2R	18009606	18012071	+	mei-S332	depleted	PcG	NA		7.92323	5.45972	2.29863	2.29863		0.42702	0.236946	0.62699	0.450259	1.09975	0.567223	0.0139783	1.50367	0.483062	0.21695	0.537879		0.0972858	0.02163	0.391196	-0.0457211	0.159526	-0.119662	0.308752		-0.1815	-0.0515
FBgn0002716	chr2R	15343675	15347028	+	mei-W68	depleted	Active	YELLOW		1.11836	2.47848	2.62633	2.67018		0.221042	0.473849	0.429963	0.401313	0.0489429	0.437425	0.127734	-1.0599	1.7124	3.44036	3.57822		-0.195788	0.061567	0.156447	0.0720221	0.268081	0.0997406	NA		-0.185	0.138
FBgn0002719	chr3R	8538825	8548164	-	Men	depleted	Active	NA		204.147	140.597	4.60323	4.3554		0.836968	0.260156	1.06375	0.604099	-0.211445	-0.0725907	-0.0306625	-1.71222	-0.723162	-1.3141	-2.39859		-0.778825	-0.146436	-0.507163	-0.0363503	-0.541701	-0.817762	1.78886		-0.08	0.212
FBgn0002723	chrX	11510157	11515313	+	Met	depleted	NA	YELLOW		8.66313	7.94785	4.58577	4.49331		0.291212	0.583475	0.397491	2.11495	0.861677	0.455837	1.68891	0.106543	11.1277	1.36538	11.5705		-0.344621	-0.226084	-0.43361	-0.313119	-0.371098	-0.541825	NA		-1.714	-1.78
FBgn0002732	chr3R	21836615	21837290	+	E(spl)malpha-BFM	depleted	PcG	RED		2.44614	0.121673	2.3259	2.3259		-0.0472329	-0.178863	0.970772	0.400107	-0.343769	-0.228158	-0.118765	1.80922	-4.1377	-2.62903	-4.08352		NA	NA	NA	NA	NA	NA	-1.44544		-0.4055	-0.1435
FBgn0002733	chr3R	21830768	21831745	-	E(spl)mbeta-HLH	depleted	PcG	RED		6.92425	26.0552	2.86784	2.88148		0.256238	0.346997	0.418765	0.733838	-0.0876903	0.259747	0.221173	3.3788	0.194363	-0.75697	-1.12729		0.0511916	-0.0344995	0.025718	-0.072894	0.0992366	-0.160866	-0.577142		0.1645	0.303
FBgn0002734	chr3R	21823343	21824355	+	E(spl)mdelta-HLH	depleted	PcG	NA		0	0.172326	2.27092	2.27092		-0.213797	-0.299775	-0.169501	-0.29543	-0.322239	-0.158336	-0.166	0.779093	-1.67565	-4.44744	-4.25585		NA	NA	NA	NA	NA	NA	-1.36146		0.062	0.521
FBgn0002735	chr3R	21825573	21826483	+	E(spl)mgamma-HLH	depleted	PcG	BLUE		0.17911	0.491136	2.27092	2.27092		-0.141439	-0.36664	0.155223	-0.199451	-0.327291	-0.817435	-0.173811	0.937459	-3.93788	0.208012	-4.12186		NA	NA	NA	NA	-0.0291861	0.0843872	-0.993588		-0.139	0.2435
FBgn0002736	chr2R	17016082	17017242	+	mago	depleted	Active	YELLOW		130.529	80.2176	NA	NA		0.275472	0.113263	0.49015	0.597608	1.14489	1.09702	-0.130777	0.247972	1.1574	4.06895	3.62379		0.147199	0.0473048	0.14887	-0.173112	0.237151	0.170239	-0.769519		0.6685	0.635
FBgn0002772	chr3R	23482800	23485899	-	Mlc1	depleted	Null	BLACK		0.12574	0.101792	8.22154	8.61086		-0.0287678	-0.277637	-0.495248	-0.545719	-0.482887	-0.392296	-0.169888	-1.28524	-0.907759	-1.6916	-1.37397		NA	NA	NA	NA	NA	NA	0.617146		1.205	-0.1005
FBgn0002773	chr3R	25997160	26000273	-	Mlc2	enriched	Null	NA		3.94283	1.38275	2.57441	2.57441		0.0212755	-0.133036	-0.207528	-0.285325	-0.258139	-0.289705	-0.0818392	-0.1197	-1.29844	1.46392	0.742711		0.155695	0.060798	0.0117207	0.06028	0.066277	0.0962268	-0.0683545		0.2265	0.18
FBgn0002774	chr2R	1862362	1868283	-	mle	depleted	NA	YELLOW		25.3634	18.223	6.41701	6.50099		-0.0302888	-0.0415019	0.395425	-0.0608918	1.58904	1.46155	-0.0422893	-0.813752	-1.08234	1.95137	0.613487		0.286025	0.071656	-0.0183172	0.107463	0.198816	0.0420384	0.410554		-0.288	-0.0835
FBgn0002775	chr3L	7116313	7118633	-	msl-3	depleted	Null	YELLOW		12.7045	18.8692	4.97567	5.54496		0.310983	0.635797	0.424645	0.457928	1.32008	1.04868	0.566604	-0.735768	-1.61501	1.41711	-0.660434		0.282776	0.0292317	0.166658	-1.59984	0.224349	0.137371	0.220571		-0.0075	0.4225
FBgn0002778	chr3L	14978200	14984767	+	mnd	depleted	Active	NA		61.283	64.6821	8.19406	7.66707		0.396032	0.167438	0.546521	0.398297	0.119715	0.385353	-0.0200788	-1.20359	0.135365	1.15807	0.384313		0.468408	0.121652	-0.224559	0.101612	0.517883	0.35441	-0.744521		0.1475	0.532
FBgn0002780	chr3R	27877782	27880696	+	mod	depleted	NA	YELLOW		312.967	169.333	9.52581	10.2431		0.0361201	0.112754	0.690117	0.362984	1.17071	1.03547	-0.0869365	0.234676	1.53795	-0.193616	0.60513		0.27659	0.097251	0.00174118	0.154577	0.498707	0.352162	-0.0897279		0.286	-0.2535
FBgn0002783	chr3R	11793856	11798635	-	mor	depleted	Active	NA		45.9303	67.3396	8.67828	8.91583		-0.0405361	0.0295364	0.294353	0.0993498	1.75198	1.23521	0.165659	-0.229098	-1.3789	-4.0414	-4.64032		0.0292226	0.0865899	0.24423	-0.13419	0.139078	0.0391343	0.391348		NA	NA
FBgn0002787	chr2R	20287551	20292050	+	Mov34	depleted	PcG	NA		80.374	91.9496	9.90401	10.33		0.445676	0.300309	0.715302	0.964237	1.02877	0.498622	0.328618	0.562045	-0.47989	2.52611	1.43204		0.0626269	-0.0194068	0.0517975	-0.0212785	0.0736131	0.107414	0.0149435		-0.431	-0.015
FBgn0002789	chr2R	9134175	9136385	+	Mp20	depleted	Null	BLACK		0.127702	0.051889	5.34003	6.43694		-0.35203	-0.147438	-0.365929	-0.47823	-0.413803	-0.431828	-0.118103	-0.557396	-0.735397	-1.64954	-2.94351		NA	NA	NA	NA	NA	NA	0.146805		-0.0555	-0.1235
FBgn0002791	chr2R	19859954	19862931	+	mr	depleted	Active	YELLOW		12.7003	16.8047	4.90259	4.87223		0.00439769	0.163371	0.313249	0.227068	1.36419	1.32333	0.0814246	-2.60877	1.11758	-0.263021	-0.244685		-0.0446158	0.059073	0.101077	0.106629	0.130934	0.313102	-0.184071		-1.151	-0.35
FBgn0002838	chr3R	22701574	22702284	+	ms(3)K81	depleted	Active	RED		0.0874332	0.350523	2.27092	2.27092		2.14453	1.1876	1.77455	1.13595	0.0429244	0.0486637	0.148995	8.03742	7.84353	5.47779	4.10355		NA	NA	NA	NA	NA	NA	-0.260548		-1.263	-0.57
FBgn0002842	chr3L	21398525	21399838	-	sa	depleted	Null	BLUE		0.546292	0.0864195	2.27092	2.27092		-0.383322	-0.0803746	-0.0187456	-0.404524	-0.359935	0.00631598	-0.0468587	-0.846204	-0.751731	-0.608361	-0.813228		NA	NA	NA	NA	NA	NA	-0.606714		0.1625	0.279
FBgn0002855	chr2L	5892883	5893896	-	Acp26Aa	enriched	Null	BLUE		0	0	2.27092	2.27092		0.00354832	-0.039916	0.105882	-0.437464	-0.335328	-0.385864	-0.243022	-2.52202	-1.12332	-2.2942	-2.09651		NA	NA	NA	NA	NA	NA	NA		-0.401	-0.559
FBgn0002856	chr2L	5892298	5892862	-	Acp26Ab	enriched	Null	BLUE		0.228437	0	2.27092	2.27092		-0.0953625	-0.0998172	0.501287	-0.664781	-0.271636	-0.522103	-0.222255	-1.2852	-1.09686	-1.14161	-3.7043		NA	NA	NA	NA	NA	NA	NA		1.0385	0.5335
FBgn0002862	chr3R	9652873	9653730	-	Mst87F	depleted	Null	BLUE		6.47296	0	2.27092	2.27092		-0.202157	-0.107746	-0.411908	-0.247835	-0.197232	-0.431329	-0.272753	0.0586163	-1.74105	0.562183	0.176255		NA	NA	NA	NA	NA	NA	0.0856708		0.6595	-0.311
FBgn0002863	chr3R	20054697	20055001	+	Acp95EF	depleted	Active	YELLOW		4.10431	0.849678	NA	NA		-0.0199931	0.0426533	0.336524	0.664576	0.994448	1.20267	-0.0443152	-1.16877	2.81461	3.34334	2.97526		NA	NA	NA	NA	NA	NA	-0.210827		NA	NA
FBgn0002865	chr3R	24117060	24118378	+	Mst98Ca	enriched	Null	BLUE		0.163375	0	2.30634	2.30634		-0.416313	-0.328423	-0.208656	-0.370946	-0.433846	-0.35857	0.0367632	0.834791	-4.0237	-1.70371	-3.62468		NA	NA	NA	NA	NA	NA	0.687261		-0.3995	0.109
FBgn0002868	chr3R	5609129	5610092	-	MtnA	depleted	Active	YELLOW		85.9255	54.4458	5.68656	5.95578		0.230986	0.442192	1.22588	1.27608	0.149205	0.221156	0.0756451	-0.611451	0.846589	1.12151	-0.344737		-1.35676	0.46808	0.272418	-0.420949	-0.184516	-0.29153	-0.0437523		-0.2775	-0.8855
FBgn0002869	chr3R	16328824	16329468	-	MtnB	enriched	Null	BLACK		0	0.308714	2.27092	2.27092		-0.135816	-0.142957	-0.797448	-0.667277	-0.647497	-0.486664	-0.0452181	2.78384	-3.59672	-0.765026	-2.77366		NA	NA	NA	NA	NA	NA	0.131		0.742	0.582
FBgn0002872	chr3L	1942734	1947475	-	mu2	depleted	PcG	GREEN		20.6236	7.75656	NA	NA		-0.205325	-0.0345402	-0.129698	0.364417	2.0863	1.80663	0.510945	-0.676405	-0.89126	-0.516674	-1.57858		-0.179643	0.0259209	0.176175	0.0918837	0.0938363	-0.00742736	0.298725		-0.074	-0.5915
FBgn0002873	chrX	14141765	14152628	+	mud	depleted	Null	NA		23.4256	12.0149	2.27092	2.27092		-0.0752463	0.44962	0.0910562	2.35457	1.70835	0.885638	1.67217	-0.170047	0.533697	0.935872	9.09851		-1.15484	-0.306893	-0.428523	-1.0457	-0.479069	-0.584139	-0.268772		-1.727	-1.331
FBgn0002878	chrX	13616279	13621146	+	mus101	depleted	Active	YELLOW		10.8519	11.9393	2.30038	2.30038		0.0360153	0.539979	0.225195	2.55491	1.75603	0.796932	2.08135	1.27573	8.74359	2.94156	12.8974		-0.26469	-0.419493	-0.343699	-0.405752	-0.505412	-0.40063	NA		-2.9545	-2.4715
FBgn0002887	chr2L	8438169	8442342	+	mus201	depleted	Active	YELLOW		6.22904	1.43345	NA	NA		0.0795827	0.0064954	0.55067	-0.0499367	1.58621	1.17298	0.0515857	-0.620716	-0.668673	0.458583	-0.218218		NA	NA	NA	NA	0.125867	0.20052	NA		NA	NA
FBgn0002891	chr2R	3681130	3688549	+	mus205	depleted	Active	NA		13.4114	8.10641	NA	NA		-0.18842	-0.0987176	0.362796	-0.0380552	2.18593	1.3182	0.113296	0.619129	-1.74408	3.83835	2.55444		0.0160633	0.0463368	0.160677	0.156076	0.154634	0.0724372	0.615655		0.074	-0.1415
FBgn0002899	chr3L	8130908	8135114	+	mus301	depleted	Null	YELLOW		13.342	13.1182	3.06094	3.2242		-0.0196649	0.016845	0.0766508	-0.0602229	1.456	1.3088	-0.0518954	-0.00431246	-1.15176	0.977022	0.266368		0.215994	0.0281376	0.101349	-0.00258544	0.34759	0.231381	-0.0715617		-0.49	0.7695
FBgn0002901	chr3L	18102914	18105947	+	mus304	depleted	NA	NA		8.5546	5.96933	4.18674	4.26565		0.0489567	0.097381	0.519793	0.174185	1.85813	1.04275	-0.0264192	0.160817	0.682136	-0.50778	-0.771954		0.00714211	-0.0670789	0.0158994	0.110718	-0.0181437	0.264669	-0.0615897		-0.778	-0.5095
FBgn0002905	chr3R	8531245	8538021	-	mus308	depleted	Active	YELLOW		7.62761	6.92429	NA	NA		-0.041999	-0.0355377	0.588696	0.214771	1.59704	1.28154	0.130417	0.467993	-2.07398	2.7628	0.967231		0.0163228	0.00064553	0.0530662	-0.191592	0.299663	0.164998	0.572564		0.0705	-0.218
FBgn0002906	chr3R	7562532	7567505	-	Blm	depleted	Null	NA		11.006	8.87824	NA	NA		-0.0614288	-0.0599368	0.173987	0.0792837	1.97478	1.53833	0.0474649	-0.434516	-0.0620057	4.11264	1.62342		0.226811	0.0467545	-0.138858	0.160276	0.180271	0.134826	NA		1.1965	0.7495
FBgn0002909	chr3L	7322232	7326571	+	mus312	depleted	Active	YELLOW		NA	NA	NA	NA		-0.00809338	-0.050914	0.388649	0.167138	1.77565	1.37053	0.0475739	-0.381925	-0.326018	1.0684	0.306683		NA	NA	NA	NA	NA	NA	NA		0.82	0.7525
FBgn0002914	chrX	15748865	15751856	-	Myb	depleted	Active	YELLOW		55.8104	47.5505	NA	NA		-0.0483949	0.674138	0.437878	2.38607	1.96791	1.10627	1.87198	-0.280085	10.3331	3.11787	11.7218		-0.558269	-0.341531	-0.3688	-0.504799	-0.260242	-0.40785	-0.544969		-1.6115	-1.786
FBgn0002917	chrX	14160400	14171449	+	na	enriched	Null	BLACK		0.0503745	0.269726	2.27092	2.27092		-0.136079	0.0680888	-0.236246	0.68783	-0.261612	-0.0617278	0.390099	0.108904	-0.220755	-0.471914	8.06146		NA	NA	NA	NA	-0.100452	-0.0978106	NA		-0.4255	-0.0815
FBgn0002921	chr3R	16774436	16801961	+	Atpalpha	depleted	NA	NA		206.82	156.266	8.27806	8.59234		0.039202	-0.0438769	0.383785	0.136503	0.0684719	0.283304	-0.130571	-1.25191	0.267071	0.558507	0.348569		-0.273616	-0.00694123	-0.209096	-0.34236	-0.134684	-0.239998	0.196686		-0.011	0.077
FBgn0002922	chr3R	19538536	19544079	-	nau	enriched	Null	NA		0	0.424623	NA	NA		-0.0339549	-0.0278627	-0.20924	-0.0824276	-0.344289	-0.256256	-0.110595	-0.66597	-0.530358	-2.38819	-0.987439		NA	NA	NA	NA	NA	NA	NA		0.6035	0.476
FBgn0002924	chr3R	25630012	25632849	-	ncd	depleted	Active	YELLOW		44.5573	115.607	NA	NA		0.215984	0.0689248	0.749673	0.933427	1.67136	0.56016	0.314305	0.668205	-1.46765	1.45213	1.57109		0.12853	0.0162175	0.418828	-0.322131	0.231765	-0.0407482	0.588069		0.1165	0.3305
FBgn0002926	chr3L	6587038	6596466	-	ndl	depleted	Null	BLACK		0.529444	0.435747	2.27092	2.27092		-0.127197	-0.198271	-0.137337	-0.325798	0.91833	0.879286	-0.0122506	0.181161	-1.6722	-2.06809	-2.94996		NA	NA	NA	NA	0.600664	0.495325	NA		0.1745	1.121
FBgn0002930	chr2R	3043982	3045746	-	nec	enriched	Null	BLACK		0.169906	0.0402121	3.65996	3.66758		-0.349886	0.024405	-0.0205253	0.000999758	-0.061706	-0.0491966	0.0768937	1.15139	-2.54527	-0.0054423	-4.52965		NA	NA	NA	NA	NA	NA	0.245416		0.447	0.3785
FBgn0002931	chr2L	82421	87387	-	net	enriched	Active	NA		0.771471	3.40813	11.0855	11.2865		-0.113569	-0.00403503	0.0055759	0.79701	-0.368474	0.483986	-0.0277354	-3.35941	0.747284	0.755986	0.786485		-0.478893	0.047858	-0.0310981	-0.501164	-0.047764	-0.0743829	-0.803205		0.086	0.5175
FBgn0002932	chr3R	4846070	4865193	-	neur	depleted	Active	NA		11.9011	6.48818	6.78863	7.33381		0.00124073	-0.0154255	0.224565	0.172997	-0.228492	0.0751448	-0.162166	-1.29502	0.266727	0.686724	-0.33488		-0.164728	-0.264261	-0.43136	-0.334825	-0.210391	0.0746298	0.179552		0.081	0.1765
FBgn0002933	chrX	3136445	3136967	+	ng1	enriched	Null	BLACK		0	0	11.4163	14.5858		-0.123733	-0.0950873	-0.284376	-0.383108	-0.106861	-0.524143	-0.0651272	1.62744	-4.15065	-0.718612	-1.1123		NA	NA	NA	NA	NA	NA	1.59711		0.5725	0.2855
FBgn0002936	chr2L	877302	878270	+	ninaA	depleted	Null	YELLOW		0.782769	0.361565	NA	NA		-0.345378	0.0553805	0.843977	0.224112	1.42999	0.380912	0.134515	0.852716	-2.64965	1.1367	-1.65755		NA	NA	NA	NA	NA	NA	NA		-0.1025	-0.0815
FBgn0002937	chr3R	9526287	9528886	+	ninaB	depleted	Active	NA		0.0549764	0.064001	2.4251	2.4251		-0.264763	-0.106023	-0.133165	-0.152746	-0.162342	-0.169434	0.125345	2.04462	-1.22526	-1.02899	-2.15532		NA	NA	NA	NA	NA	NA	NA		-0.7025	-0.306
FBgn0002938	chr2L	7377702	7384344	+	ninaC	enriched	PcG	BLACK		0	0.04308	2.27092	2.27092		-0.0721081	-0.187916	-0.198552	-0.298599	0.135362	0.0418042	-0.100672	-0.665495	-1.32316	-0.936839	-1.90589		NA	NA	NA	NA	NA	NA	NA		-0.0045	0.0425
FBgn0002939	chr2L	18081628	18083608	+	ninaD	enriched	Null	BLACK		0	0.238162	2.27092	2.27092		-0.411061	-0.0892643	-0.157018	-0.286876	-0.177257	-0.297208	0.0884406	0.228882	-0.95853	-0.0344851	-3.79061		NA	NA	NA	NA	0.0362533	0.0481625	2.36658		NA	NA
FBgn0002940	chr3R	15711977	15713928	-	ninaE	depleted	Active	YELLOW		0.0660739	0.0261073	2.27092	2.27092		-0.274475	-0.131638	0.015696	-0.16303	0.42394	0.165	0.0489185	1.29451	-0.72003	-0.572292	-2.38037		NA	NA	NA	NA	NA	NA	NA		-0.4325	0.486
FBgn0002941	chr3R	17374383	17382904	-	slou	depleted	PcG	BLUE		0.0664734	0	2.27092	2.27092		-0.0765852	-0.0746767	-0.40418	-0.40441	-0.35907	-0.248481	-0.0286831	0.884905	-0.903998	-1.81618	-3.12591		NA	NA	NA	NA	NA	NA	NA		-0.091	0.154
FBgn0002945	chr3L	18996841	19038549	-	nkd	depleted	Null	NA		2.44635	0.150818	5.3883	5.68996		-0.0781888	-0.126293	-0.127233	-0.301425	-0.447413	-0.370761	-0.171542	-0.824131	-0.3184	-0.620374	-0.985656		NA	NA	NA	NA	-0.0380436	-0.100681	-0.230918		-0.3685	-0.025
FBgn0002948	chrX	11474805	11479783	+	nod	depleted	Active	YELLOW		9.71251	9.88238	4.318	4.62638		-0.0190338	1.0046	0.493976	2.61724	1.39097	0.686491	2.75263	0.996561	9.7181	3.4339	13.0266		-0.197044	-0.0378331	-0.47313	-0.367822	-0.0476846	-0.166567	NA		-1.515	-0.7685
FBgn0002962	chr3R	14982960	14985924	+	nos	depleted	Active	YELLOW		1.32702	0.452197	NA	NA		0.146523	0.0689702	0.230683	0.237597	0.0694094	0.201955	0.112072	0.676585	-0.287982	2.56351	-1.11645		NA	NA	NA	NA	-0.0549596	0.00497552	NA		-0.5555	-0.11
FBgn0002973	chr2L	9437469	9464184	+	numb	depleted	Null	NA		0.67604	4.44284	8.38616	8.35802		0.0568485	-0.0753376	-0.231497	-0.236977	-0.248333	-0.157631	-0.167732	-1.54065	0.492321	-0.532893	0.430888		0.410211	0.00724018	0.041116	0.143977	0.244486	0.442672	-0.373865		1.04	-0.513
FBgn0002985	chr2L	3604224	3606756	-	odd	depleted	PcG	BLUE		0	0	2.27092	2.27092		0.0517038	0.0892866	-0.264723	-0.230955	-0.226004	-0.188036	0.167432	1.81029	-1.7722	-2.18011	-4.50903		NA	NA	NA	NA	NA	NA	-0.05177		-0.2085	0.0075
FBgn0002989	chr2L	2989594	2992759	-	okr	depleted	Active	YELLOW		8.57344	10.0344	NA	NA		-0.034021	0.0711276	0.191945	0.424694	1.62451	1.232	0.134136	0.904341	-0.799163	0.222263	-2.01666		-0.018557	-0.00817524	0.00839919	0.125359	-0.12965	0.127699	0.641596		0.0065	0.1585
FBgn0003002	chr3R	678535	695701	+	opa	enriched	PcG	BLUE		0.0129155	0	2.27092	2.27092		-0.242186	-0.187366	-0.395406	-0.498326	-0.580072	-0.42733	-0.138607	-0.156826	-0.446416	-2.89025	-4.27515		NA	NA	NA	NA	NA	NA	-0.330475		-0.0925	-0.332
FBgn0003008	chr2R	19855462	19856466	+	or	depleted	Active	YELLOW		18.2868	19.6524	9.89225	9.80197		0.578647	0.364633	0.318679	0.518934	0.978144	0.706103	0.0469624	-0.734894	2.23688	4.15814	2.65065		-0.0512697	-0.0970358	-0.0664008	-0.0565142	-0.164023	0.0890467	-0.597588		-1.354	-0.135
FBgn0003009	chr2R	19158780	19163059	-	ord	enriched	Null	BLACK		0.0256175	0	2.27092	2.27092		-0.264577	-0.0647191	-0.13527	-0.313625	-0.207828	-0.252611	-0.0423185	1.26825	-0.562381	-0.457639	-0.170179		NA	NA	NA	NA	NA	NA	-0.354931		0.0095	0.4965
FBgn0003011	chr3R	15485470	15489394	+	ort	enriched	Null	BLACK		0	0.0710789	2.27092	2.27092		-0.0653131	-0.0735714	-0.216749	-0.302589	-0.161129	-0.212693	-0.057669	-0.532575	0.0852343	-3.02115	-3.28969		NA	NA	NA	NA	NA	NA	NA		-0.3845	0.292
FBgn0003015	chr3R	4760848	4764117	+	osk	depleted	Null	NA		0.269051	0.42163	2.27092	2.27092		0.118018	-0.166657	0.38717	-0.362294	-0.0715218	-0.262724	-0.195899	0.608114	-0.108534	-2.83459	-2.82818		NA	NA	NA	NA	0.0915417	0.0512046	NA		-0.1965	-0.1165
FBgn0003016	chr2L	14599196	14689340	-	osp	depleted	Null	NA		2.47089	1.18953	6.77952	5.58869		-0.0952062	-0.182886	-0.216554	-0.452159	-0.358561	-0.409008	-0.166747	-1.2159	-0.289761	-0.280475	-0.42672		0.458525	0.0330481	-0.561563	-0.012897	0.173576	0.0783834	0.204946		-1.3325	-1.134
FBgn0003023	chrX	8379041	8383568	-	otu	enriched	Null	NA		0.0388844	0.0461019	2.27092	2.27092		-0.0909084	0.093737	-0.311674	0.217762	-0.378772	-0.0280943	0.199826	0.220289	-1.55098	-0.77085	1.66729		NA	NA	NA	NA	NA	NA	NA		-0.175	0.527
FBgn0003028	chrX	4942306	4964962	+	ovo	depleted	Null	NA		0.0799858	0.0298845	2.75109	2.75109		-0.0532278	-0.0183903	-0.33224	0.0509163	-0.352864	-0.192134	-0.107302	-0.905137	0.91734	-1.42492	8.1938		NA	NA	NA	NA	NA	NA	-0.289823		-0.484	-0.2455
FBgn0003034	chr3L	13294735	13295022	+	Acp70A	enriched	Null	BLUE		0	0	2.27092	2.27092		0.568648	0.273443	-0.360212	-0.464456	-0.549641	-0.599449	-0.177057	-0.275012	0.63999	-2.85521	2.06252		NA	NA	NA	NA	NA	NA	NA		-1.262	0.091
FBgn0003041	chr3L	7889209	7905054	-	pbl	depleted	NA	NA		21.6255	38.7995	10.4639	10.6338		-0.0180088	-0.0997356	-0.0062359	-0.0537345	0.403657	0.634626	-0.14043	-1.34155	-0.38342	2.74986	2.60047		-0.0785042	-0.0348004	0.27735	-0.314752	0.189767	-0.157989	-0.0906723		-0.1055	-0.042
FBgn0003042	chr3L	21299238	21311120	-	Pc	depleted	Null	YELLOW		6.38835	5.42593	6.00163	6.01251		0.1333	0.055689	0.656956	0.277964	1.81521	1.30789	0.0162954	-0.725338	-0.384005	0.885807	0.337495		0.0608907	0.0336975	0.0472852	0.101217	0.0209192	-0.0663528	-0.0372635		-0.534	0.0615
FBgn0003044	chr2R	14022931	14027495	+	Pcl	depleted	Active	YELLOW		33.5287	14.7608	7.12142	6.96123		-0.0113164	-0.033214	0.630393	0.224026	1.87655	1.02057	0.140638	0.421205	-0.939877	1.46552	0.441872		0.0705154	0.0737811	0.262514	0.133389	0.16345	0.254822	0.608806		0.0605	0.0915
FBgn0003046	chr2L	7021682	7022470	+	Pcp	depleted	Null	YELLOW		0.216839	0.236047	2.48766	2.48766		-0.421343	-0.205792	0.107285	0.223413	0.526811	0.526808	0.101157	2.57326	-1.67319	1.89603	-0.218968		NA	NA	NA	NA	-0.00808615	-0.0650977	-1.21611		-0.0845	0.1375
FBgn0003048	chrX	2119329	2132078	+	pcx	depleted	Active	NA		11.8559	11.766	6.49197	6.57272		-0.0990128	1.12029	-0.173991	2.46651	1.9604	0.674669	2.9911	0.134639	16.2795	-3.95945	12.7551		-0.597667	-0.229709	-0.48719	-0.299803	-0.457806	-0.521728	-0.645895		-1.5365	-1.78
FBgn0003053	chrX	4511597	4521239	+	peb	depleted	PcG	BLUE		0.378805	0.986443	7.72442	8.57948		-0.0774045	0.125212	-0.152639	0.459285	-0.135492	-0.103062	0.372949	-0.348729	2.56998	1.51274	10.4941		NA	NA	NA	NA	-0.11383	0.0446329	0.117752		-0.1975	0.6075
FBgn0003057	chrX	17119190	17120900	-	CG10598	enriched	Null	BLACK		0.0732784	0	2.27092	2.27092		-0.298794	-0.10134	-0.49647	-0.0254753	-0.48574	-0.323806	-0.029604	-1.35467	-1.33752	-1.46493	7.35011		NA	NA	NA	NA	NA	NA	-0.0101768		NA	NA
FBgn0003060	chr3R	9437305	9438155	-	CG9757	depleted	Null	BLACK		0	0	2.34863	2.47396		0.0446247	0.177409	-0.218513	-0.435371	-0.0102809	-0.376957	0.38615	-0.440639	-1.53857	0.857127	-4.81036		NA	NA	NA	NA	NA	NA	3.75089		-0.293	0.158
FBgn0003062	chr2R	18960432	18962248	-	Fib	depleted	PcG	YELLOW		308.362	196.026	5.63897	6.93747		0.309692	0.142971	1.04155	0.810035	1.48561	0.69677	0.0932512	0.542451	-0.560935	4.06545	-1.1577		0.358895	0.142732	0.31107	0.172364	0.368909	0.375336	0.362847		-0.1985	0.1125
FBgn0003065	chr3R	27589026	27590494	-	CG2150	depleted	Active	NA		0.115753	0	5.0861	5.0861		-0.091939	-0.163355	0.0868184	-0.2566	-0.252367	-0.269349	0.0332495	1.8731	-1.61645	1.20635	-0.179552		NA	NA	NA	NA	NA	NA	-0.175854		-0.5385	0.58
FBgn0003067	chr2R	14424272	14426921	+	Pepck	depleted	Null	BLUE		12.4963	44.2574	10.5122	12.0222		0.0730465	0.0115279	0.447713	0.309038	0.806103	0.330688	0.208988	0.874948	-2.15291	2.1548	0.100287		0.138856	0.0760279	-0.623616	0.467812	NA	NA	0.434117		0.3335	0.86
FBgn0003068	chrX	2579613	2586813	+	per	depleted	Active	NA		0.186976	1.40585	2.31065	2.31065		-0.109236	0.293992	0.196771	1.59528	0.181674	0.0945026	1.06295	0.772606	1.4081	0.28219	10.3167		0.0101638	0.0337188	0.181343	0.0502628	-0.318529	-0.0793943	NA		-1.3505	-0.8755
FBgn0003071	chr2R	5997245	6004962	+	Pfk	depleted	Active	YELLOW		33.7711	31.7738	8.95155	8.15371		0.0422312	0.0309885	0.337305	0.051995	0.471674	0.417566	-0.0137992	-0.444063	-0.513984	0.896169	-0.653385		-0.0631075	0.272154	0.102261	0.795865	0.283578	0.162258	1.40524		-0.505	-0.294
FBgn0003074	chr2R	4798405	4801574	-	Pgi	depleted	Active	YELLOW		58.4665	59.6931	11.2759	11.346		0.0181281	-0.0445176	0.20721	0.319502	1.32907	0.653839	0.0683099	0.514565	-0.060616	0.0668773	-0.219503		-0.597859	0.145297	-0.0708868	0.563564	0.0170126	0.186558	1.26241		0.162	0.7335
FBgn0003076	chr3L	16119118	16121631	-	Pgm	depleted	Active	YELLOW		46.3042	66.6609	9.47328	9.2435		0.0901833	-0.0012018	0.588522	0.366805	1.31909	0.948711	0.153173	-1.13699	-1.40553	1.82292	1.09755		-0.468145	0.0346528	-0.494344	0.639577	0.267025	0.23516	1.12467		0.552	-0.142
FBgn0003079	chrX	2189499	2237903	+	phl	depleted	NA	NA		12.2095	12.6618	6.62205	6.71467		0.480195	0.325597	0.483055	0.732079	-0.400761	0.00243199	0.182211	-0.537753	1.35186	1.86133	5.16795		-0.205554	0.0634131	-0.408747	-0.0359857	-0.0986705	-0.103671	-0.132344		0.104	-0.3905
FBgn0003082	chr2R	3712794	3714824	+	phr	depleted	Active	YELLOW		65.558	58.699	2.60214	3.20066		0.246561	0.186445	1.24732	0.891488	1.8106	0.853927	0.0169295	3.47301	-0.650578	0.102582	-0.691145		-0.149369	0.0162114	0.067556	0.0697412	-0.0848175	0.0709303	-2.28385		-0.4835	0.316
FBgn0003086	chrX	3142633	3143322	-	Pig1	enriched	Null	NA		0	0	14.3645	14.1148		-0.0387577	-0.347286	-0.111032	-0.786929	-0.622663	-0.627877	-0.439269	-2.27128	0.78521	7.45548	8.67072		NA	NA	NA	NA	NA	NA	-0.395895		0.695	1.2375
FBgn0003087	chr2L	10362989	10364092	+	pim	depleted	Active	YELLOW		22.1126	11.6516	2.37098	2.37098		0.0606769	0.220114	0.395104	0.326931	1.0495	0.94795	-0.237676	-0.783869	2.37379	-0.922553	-1.16797		-0.0218114	-0.0814168	0.228779	-0.0338409	-0.10519	0.0175082	-0.481611		NA	NA
FBgn0003089	chr3L	19291723	19330709	-	pip	enriched	Null	NA		0.238278	0.444004	6.56829	7.7608		-0.172027	-0.162643	-0.281797	-0.407519	-0.402467	-0.351496	-0.143675	-1.62377	-0.907495	2.6286	2.50984		NA	NA	NA	NA	0.092579	-0.189947	NA		NA	NA
FBgn0003090	chr2R	3038208	3110883	+	pk	depleted	Null	NA		0.0735136	0.0384419	2.27104	2.27104		-0.204184	-0.109811	-0.218681	-0.358809	-0.411962	-0.320857	0.00212061	0.441908	-1.16006	-1.62924	-2.72113		NA	NA	NA	NA	NA	NA	-0.00682167		-0.402	-0.219
FBgn0003091	chr2R	12812160	12832631	+	Pkc53E	depleted	Null	NA		0.0222	0.159873	4.9688	4.9294		-0.140969	-0.217441	-0.365499	-0.399386	-0.342546	-0.19718	-0.186595	-1.10056	-0.391097	-0.31241	-0.515194		NA	NA	NA	NA	-0.0382617	-0.0770327	-0.261954		NA	NA
FBgn0003093	chr3R	24864878	24874870	+	Pkc98E	depleted	Active	YELLOW		11.3007	12.1335	6.21646	6.25982		-0.0607457	-0.0748044	-0.192678	-0.120132	1.29667	1.192	-0.0412528	-0.62159	-1.04888	-1.10926	-2.98079		0.203937	-0.00467953	0.179427	0.0519058	0.246956	0.137403	-0.12924		-0.037	0.106
FBgn0003114	chr2R	16150463	16151189	-	plu	depleted	Null	YELLOW		0.24601	0	2.27092	2.27092		1.39949	0.362425	1.33044	-0.136444	-0.223994	-0.201609	-0.00331852	5.09034	2.41896	-7.74267	-4.78988		NA	NA	NA	NA	NA	NA	NA		-0.3075	1.202
FBgn0003116	chrX	2075244	2076949	+	pn	depleted	Active	YELLOW		15.0228	9.31665	NA	NA		0.320343	0.779208	0.680155	2.3022	1.2694	0.671066	2.5331	1.91378	14.0534	5.19262	14.6323		-0.285727	-0.022505	-0.608236	-0.182842	-0.351351	-0.288208	-0.6277		-0.903	-0.977
FBgn0003117	chr3R	11851801	11867518	+	pnr	depleted	PcG	BLUE		0.503746	131.324	2.27092	2.27092		-0.0854759	0.0220204	-0.420683	0.45457	-0.351301	-0.358733	-0.00942917	-0.192345	-0.722376	-2.33654	-3.35144		-0.158982	0.00233396	0.000190493	-0.21853	-0.109542	-0.225116	-0.287158		-0.589	-0.203
FBgn0003118	chr3R	19115953	19171889	-	pnt	depleted	NA	NA		128.398	92.165	2.31612	2.31612		0.22425	0.0166898	1.04846	0.479804	-0.32245	-0.251174	-0.125302	-0.941114	-0.584985	-2.09956	-2.42502		-0.0391937	0.142891	0.28903	-0.0773418	0.177636	0.0417842	0.0281031		-0.1675	0.562
FBgn0003124	chr3L	20302754	20306566	+	polo	depleted	Null	YELLOW		158.232	62.3917	3.64408	3.70641		0.298216	0.3049	0.454997	0.512982	1.38464	0.815565	0.0303908	-0.843175	-0.644457	0.202266	-2.15903		0.0354084	-0.00101374	0.222706	-0.0436964	0.154792	-0.127315	0.00715751		-1.0985	0.353
FBgn0003129	chr3R	4144747	4159514	-	Poxm	depleted	PcG	BLUE		0.0161989	0.0254759	2.31744	2.31744		-0.183687	-0.0881801	-0.373738	-0.469813	-0.350658	-0.325844	-0.0762764	-0.209605	-1.45665	-0.785338	-2.42485		NA	NA	NA	NA	NA	NA	NA		-0.372	-0.1155
FBgn0003130	chr2R	11714198	11722560	-	Poxn	enriched	PcG	BLUE		0.0232955	0.0375362	2.3442	2.3442		-0.144644	-0.113917	-0.390324	-0.280652	-0.408406	-0.279223	-0.0378989	0.919408	-1.18101	-1.13654	-1.38967		NA	NA	NA	NA	NA	NA	-0.282388		0.1995	0.407
FBgn0003132	chrX	15253134	15255094	-	Pp1-13C	depleted	Null	BLUE		0.262121	0.0255179	2.27092	2.27092		-0.319898	0.00337338	-0.194739	0.345553	-0.246968	-0.116599	0.0725972	1.1395	-1.17513	-2.97223	8.25998		NA	NA	NA	NA	NA	NA	0.0182612		0.733	-0.009
FBgn0003134	chr3R	20343992	20348053	+	Pp1alpha-96A	depleted	Active	YELLOW		59.9689	32.0951	9.80474	9.86887		0.0627611	-0.0068806	0.0350559	0.316087	1.21521	0.999237	-0.193527	-0.745942	-0.41562	-0.52433	-1.76173		-0.101904	0.0262609	0.263366	-0.127855	0.0413978	-0.126806	-0.227132		0.0895	-0.142
FBgn0003137	chr3R	24346387	24366046	-	Ppn	depleted	Null	NA		64.0102	10.0095	4.05253	4.30127		-0.170422	-0.15721	-0.0516823	-0.107664	0.199149	0.227374	0.0305453	0.474586	-1.68168	-2.09283	-2.81581		0.315622	0.485722	0.253813	1.00769	0.971708	0.742671	0.745586		-0.301	0.1675
FBgn0003138	chr3L	1342493	1475257	-	Ptp61F	depleted	NA	NA		42.8625	48.8781	6.28956	6.56974		-0.120338	-0.120846	0.00459901	-0.150421	-0.349054	-0.335674	-0.066041	-0.0326927	-0.776334	-1.20542	-1.68802		-0.104886	0.0547421	0.0785325	0.0250595	0.10525	0.0391798	NA		-0.5735	-0.212
FBgn0003139	chrX	6265098	6266948	-	PpV	depleted	Active	YELLOW		55.0704	31.5539	9.97662	9.87566		0.166248	1.29879	0.99045	2.21411	1.47345	0.722695	2.85181	0.4051	15.3503	-1.30483	12.0178		-0.386592	-0.0749685	-0.47567	-0.146424	-0.221539	-0.122687	-0.559736		-0.5325	-0.983
FBgn0003140	chr2R	13842901	13844075	-	PpY-55A	enriched	Null	BLACK		0	0	2.27092	2.27092		-0.193731	-0.118453	0.125499	-0.476438	-0.372373	-0.604374	-0.163415	-0.0880537	-1.73156	-2.12483	-1.70455		NA	NA	NA	NA	NA	NA	0.0592072		0.1035	0.335
FBgn0003141	chr2L	20073719	20075458	-	pr	depleted	Active	YELLOW		44.7171	28.961	9.71862	9.6354		0.529413	0.235458	0.556585	0.479254	1.08298	1.06828	0.0289003	-1.29977	1.74163	-0.079435	0.117382		0.00598375	-0.0679854	0.0317283	-0.229068	0.0680631	0.0717956	-0.777226		-0.2435	-0.6285
FBgn0003145	chr2L	12082995	12085827	-	prd	depleted	PcG	NA		0.0173059	0	2.27092	2.27092		-0.00972545	-0.0391286	-0.30208	-0.20219	-0.187364	-0.167667	0.114764	1.02272	-2.40486	-0.570979	-3.60852		NA	NA	NA	NA	NA	NA	NA		-0.437	0.1495
FBgn0003149	chr3L	8725958	8738410	-	Prm	enriched	Null	NA		0.409521	0.0543155	3.67729	4.03746		-0.123933	-0.11832	-0.143932	-0.359709	-0.286966	-0.325373	-0.0616771	-0.46526	-0.962479	-1.05185	-2.333		NA	NA	NA	NA	NA	NA	1.17706		-0.3695	0.015
FBgn0003159	chrX	2238982	2260389	-	ptr	depleted	PcG	NA		0.194318	4.51062	3.23343	3.19713		-0.0909235	0.0811852	-0.331545	0.242711	-0.375968	-0.0209791	0.038846	-1.21234	1.86984	2.53619	9.67034		-0.224687	0.0463121	-0.346877	-0.154381	-0.194228	-0.151253	-0.180845		-1.4195	-1.627
FBgn0003162	chr2R	17062820	17070113	+	Pu	depleted	Active	NA		1.67729	2.99099	2.40444	2.42751		0.101009	0.0247516	-0.00628788	-0.168624	-0.253685	-0.14826	0.0275547	0.0648885	-1.3763	0.452616	-1.07005		1.02552	-0.12981	-0.243105	-0.489536	0.0782624	0.0559259	-0.538334		-0.541	-0.051
FBgn0003165	chr3R	4892065	5063404	-	pum	depleted	NA	NA		36.1447	40.5357	4.74588	5.04033		0.0206393	-0.0598444	-0.10494	-0.114893	-0.293113	-0.171445	-0.177999	-1.31526	-0.366546	-1.52846	-1.79675		-0.0695473	0.0556066	-0.00957935	-0.501725	0.0916192	-0.0369203	-0.77318		-0.753	-0.5105
FBgn0003169	chr3R	10444752	10451425	-	put	enriched	Null	NA		36.5448	46.4441	9.06217	8.69646		-0.0672709	0.0495742	-0.00481278	-0.183762	1.03474	0.902315	-0.129843	-1.01022	-0.594011	-1.09362	-0.66017		-0.0155772	-0.0553964	0.0773642	-0.0836967	0.210257	0.0607529	-0.370366		0.313	0.144
FBgn0003174	chr2R	3170077	3188311	+	pwn	depleted	Null	NA		0.0273024	0.0149383	2.27092	2.27092		-0.209071	-0.125896	-0.262312	-0.424833	-0.305091	-0.379216	-0.0340776	0.766897	-1.3242	-2.24527	-2.9809		NA	NA	NA	NA	NA	NA	NA		-0.431	0.02
FBgn0003175	chr2R	18381802	18449570	-	px	depleted	Null	NA		11.8711	16.1835	10.1439	10.2856		0.00877938	-0.0541294	0.206383	-0.0579455	-0.114087	0.0501192	-0.0708338	-0.640132	-0.162843	0.861949	-0.403786		-0.052222	0.0288476	-0.0537605	-0.163971	0.0176764	-0.130675	0.451393		-0.224	0.0895
FBgn0003178	chr3R	18193258	18198468	+	PyK	depleted	Active	YELLOW		251.072	222.233	10.2379	10.1048		0.321624	0.25436	0.179591	0.313392	1.0431	0.550915	0.410886	-0.292896	0.994888	0.98817	-1.01791		-0.14267	0.0302404	-0.124009	-0.0103356	-0.15366	-0.112239	NA		-0.606	-0.37
FBgn0003187	chr2L	17486806	17497208	-	qua	depleted	Null	NA		0.11185	0.247062	2.27092	2.27092		-0.184099	-0.145554	-0.133876	-0.319144	-0.281274	-0.206367	-0.0975426	-0.943888	-1.17627	-0.589165	-0.853332		NA	NA	NA	NA	NA	NA	0.51357		-0.005	0.4455
FBgn0003189	chrX	16549392	16562745	+	r	depleted	Active	YELLOW		34.4438	47.6097	NA	NA		-0.159478	0.566486	-0.0698245	2.61041	1.32915	0.490558	2.04215	0.354657	4.34699	2.98438	12.3247		0.238012	-0.0427748	0.214786	-0.246326	-0.106805	-0.238496	0.265532		-2.3215	-2.69
FBgn0003204	chrX	10638535	10643130	+	ras	depleted	NA	NA		50.1993	32.2276	9.18462	9.8275		0.0693575	0.531481	0.68901	2.14285	1.40923	0.624858	1.49856	1.99819	4.68584	1.8458	10.2788		0.0442802	-0.170845	-0.150679	-0.0959907	-0.089322	-0.0788131	-0.992489		-1.183	-1.065
FBgn0003205	chr3R	5336283	5338789	-	Ras85D	depleted	Active	RED		95.3854	106.035	9.502	9.59404		0.710921	0.512033	0.587961	0.844804	0.745512	1.01408	0.15615	-0.224051	0.628666	0.774199	-2.39036		0.0713554	0.0742369	0.201582	-0.0236939	0.0773608	0.0101315	-0.250773		-0.6865	-1.1025
FBgn0003206	chr3L	4139076	4141398	+	Ras64B	depleted	PcG	NA		59.6356	36.2311	11.2449	11.3095		0.123829	0.0197518	0.074627	0.382995	1.72682	1.40799	0.065394	-1.15625	0.149335	-0.733672	-1.37638		-0.0840985	0.0179934	-0.00385859	-0.17193	8.44704e-05	0.0839543	-0.257422		0.0525	0.2395
FBgn0003209	chr2L	8709880	8740660	-	raw	depleted	Null	NA		7.3216	13.0769	7.79198	7.73217		0.0842014	-0.013427	0.0836996	-0.00113377	-0.137602	-0.211532	-0.136943	-2.43594	-0.14018	1.33603	1.47058		0.13809	0.0766325	-0.0570128	-0.0642547	0.0853505	-0.0306795	-0.191355		-0.038	0.257
FBgn0003210	chrX	4429668	4434659	-	rb	depleted	Active	YELLOW		22.4665	21.7459	8.70554	8.90838		0.0208677	0.770187	0.187531	2.26498	1.67675	0.825423	2.28788	-0.0255459	14.7005	-3.38921	12.7062		-0.442194	-0.253894	-0.428302	-0.32211	-0.36387	-0.397412	-0.44539		-1.537	-1.704
FBgn0003218	chrX	13656785	13673521	+	rdgB	depleted	Active	NA		9.41575	9.47584	2.36492	2.36492		0.118316	0.690097	0.363031	2.36874	0.72373	0.461378	1.62078	-1.23561	7.92639	0.420547	10.8387		0.121212	-0.00614903	-0.192556	-0.0461676	-0.226295	-0.18236	NA		-0.675	-0.9865
FBgn0003227	chr3R	11648741	11658354	-	rec	depleted	Null	NA		7.20077	5.6569	NA	NA		-0.258757	-0.149665	-0.145342	-0.246443	0.684745	0.644605	0.0266333	-0.609425	-0.322534	-0.824676	-1.40319		0.0906513	0.0791979	-0.0663255	0.0296025	-0.148723	0.0781095	NA		0.621	0.703
FBgn0003231	chr2L	19542468	19545548	+	ref(2)P	depleted	Active	YELLOW		86.5013	87.9201	NA	NA		-0.0160728	0.181134	1.19204	0.634142	1.12747	0.775034	0.0391512	-0.612686	1.16356	3.73644	1.7389		-0.282099	0.119252	-0.0266409	0.605192	0.0132775	0.00225124	0.383223		NA	NA
FBgn0003248	chr3R	14725145	14726741	+	Rh2	enriched	Null	BLACK		0.151624	0.0758842	2.29578	2.29578		-0.0475614	-0.107559	-0.326518	-0.351923	-0.436218	-0.347697	0.07393	0.557252	-0.0904944	-1.35617	-1.01651		NA	NA	NA	NA	NA	NA	NA		0.354	0.477
FBgn0003249	chr3R	15906782	15908172	-	Rh3	enriched	Null	BLACK		0	0.0304061	2.27092	2.27092		-0.325513	-0.0717025	-0.354921	-0.207997	-0.414041	-0.299862	0.15649	0.888528	-1.82589	-3.65668	-3.89497		NA	NA	NA	NA	NA	NA	NA		-0.783	0.0135
FBgn0003250	chr3L	16845627	16855617	-	Rh4	depleted	Active	YELLOW		0.393762	0	2.37499	2.37499		-0.0964358	0.0193612	0.0737824	-0.0125241	0.129284	0.217086	-0.0641615	-0.267338	-0.696552	1.28185	0.0575861		NA	NA	NA	NA	NA	NA	-0.00118472		0.207	0.508
FBgn0003254	chr2R	15157583	15168901	+	rib	depleted	Active	BLUE		0.0221693	0.018204	2.27092	2.27092		-0.139573	-0.147825	-0.251452	-0.413733	-0.219108	-0.29772	-0.0907509	0.620202	-1.03783	-3.61318	-4.60188		NA	NA	NA	NA	NA	NA	NA		-0.121	0.316
FBgn0003255	chr2L	13982743	14001248	-	rk	enriched	Null	BLACK		0.0281577	0.0830946	NA	NA		-0.132934	-0.147894	-0.265205	-0.415732	-0.353508	-0.345773	-0.122222	-0.57358	-0.283649	-1.9643	-2.01605		NA	NA	NA	NA	0.0740675	-0.00986011	NA		0.065	1.138
FBgn0003256	chr2RHet	198176	252641	+	rl	depleted	NA	NA		99.1574	62.8347	NA	NA		-0.114188	-0.205736	-0.112223	-0.562294	0.926316	1.04237	-0.244975	NA	NA	NA	NA		-0.0848243	0.158673	0.0501264	-0.0138677	-0.299532	-0.122964	-0.148897		NA	NA
FBgn0003257	chr3R	16896279	16899041	-	r-l	depleted	Active	YELLOW		96.808	45.6343	NA	NA		-0.0522005	0.219504	0.511221	0.47336	1.47385	0.545864	0.255222	1.37511	-0.898307	3.04321	-0.143646		0.411915	0.0870536	0.293297	0.0980193	0.319009	0.366054	0.620657		-0.271	0.113
FBgn0003261	chr3R	1826148	1834301	-	Rm62	depleted	Null	YELLOW		340.611	341.36	11.7161	11.8736		0.194685	0.0551645	0.130675	0.415372	1.10515	1.11948	0.167892	-0.747756	0.289307	-1.21179	-0.668054		-0.0874401	0.0727403	0.0353641	0.142615	0.0184171	-0.0188181	0.87974		NA	NA
FBgn0003267	chr3R	22702493	22706893	-	ro	depleted	NA	NA		0.257402	0.117133	2.27092	2.27092		0.151532	0.0975289	0.0191561	0.170735	0.10501	0.377678	0.0563183	0.977304	-1.11314	0.0599836	0.154165		NA	NA	NA	NA	-0.0920895	-0.0665116	NA		-0.5565	-0.069
FBgn0003268	chr3R	27406673	27413966	+	rod	depleted	Active	YELLOW		22.6069	25.7736	2.27092	2.27092		-0.169138	-0.0295518	0.246266	0.209809	1.90232	1.07628	0.0690361	-0.278556	-1.631	4.72929	2.5399		0.0222089	0.0349769	0.177323	-0.0213493	0.0551559	-0.127829	0.382789		-0.1395	0.087
FBgn0003270	chr2L	18596136	18596921	-	amos	depleted	Active	YELLOW		0.042936	0	2.27092	2.27092		-0.243496	-0.0366544	-0.161316	0.0257869	0.272667	0.0342761	0.269801	1.28574	-4.65195	-0.67128	-0.766397		NA	NA	NA	NA	NA	NA	NA		0.842	1.1
FBgn0003274	chr2R	12473634	12474237	+	RpLP2	depleted	Null	YELLOW		3477.62	6681.84	13.9929	14.2674		0.285648	0.157642	1.2032	0.926599	0.27162	0.516073	0.149458	2.26546	-0.856209	8.01593	5.91037		-0.0159649	-0.00326265	-0.017045	0.0271094	-0.0118409	-0.0650023	0.0198064		0.082	-0.563
FBgn0003275	chr3R	1197517	1198119	+	RpII18	depleted	Active	YELLOW		83.7322	108.047	7.20826	7.5673		1.15338	0.574744	1.10071	1.03293	1.55535	0.793319	0.230336	1.88264	0.110175	6.80549	3.56456		0.22813	0.0359207	0.26086	-0.0880124	0.162312	0.21591	0.0376958		-0.091	-0.069
FBgn0003277	chrX	11456833	11464359	-	RpII215	depleted	Active	NA		42.7577	80.4972	10.2061	10.6376		0.00467792	1.35437	0.173513	3.08096	1.89929	1.14705	3.32958	0.263979	13.9423	1.70648	12.5269		-0.247898	-0.12313	-0.0279555	-0.259329	-0.254239	-0.296715	0.267918		-2.3935	-1.7795
FBgn0003278	chr2L	404285	407969	+	RpI135	depleted	HP1_centromeric	YELLOW		30.0712	17.2352	2.27092	2.27092		-0.0744475	0.0535902	0.282668	0.228753	1.9164	1.18709	0.230334	0.411755	-1.27654	-0.474761	-2.2819		0.26013	0.035746	0.217475	0.163518	0.344299	0.328626	0.0723041		1.3565	0.4335
FBgn0003279	chr3R	23748543	23750610	+	RpL4	depleted	Active	NA		2180.15	3080.11	13.6343	13.7553		0.444631	0.152441	0.324209	0.642814	0.983174	0.396419	0.26131	-0.278138	-2.03454	0.131011	-1.68666		-0.00104535	0.025486	-0.0208148	0.016726	0.0305049	0.233799	0.467879		-0.351	-0.027
FBgn0003285	chrX	2844432	2867867	-	rst	enriched	Null	NA		1.79641	0.121499	2.27093	2.27093		-0.0676498	-0.0552381	-0.230884	-0.213359	-0.301273	-0.201125	-0.151356	0.13355	-0.318305	-1.03355	1.10312		NA	NA	NA	NA	-0.0333055	0.0171175	-0.276137		-0.527	0.0315
FBgn0003292	chr3L	11577222	11580870	-	rt	depleted	Null	NA		0.612299	0.0423704	5.32028	5.99351		-0.192952	-0.0933292	-0.196838	-0.23415	-0.3772	-0.229755	0.0615851	-0.206533	-0.828539	1.88715	0.219981		NA	NA	NA	NA	NA	NA	NA		-0.083	0.033
FBgn0003295	chr3L	1370628	1387437	+	ru	depleted	PcG	NA		0.0665314	0.0523579	2.27155	2.27155		-0.0351932	-0.04909	0.212642	0.116473	-0.403412	-0.388253	-0.0572095	0.0119774	-1.01048	-0.731132	-2.24125		NA	NA	NA	NA	NA	NA	NA		-0.134	-0.064
FBgn0003300	chrX	20561697	20568348	+	run	enriched	PcG	NA		0.0154544	0.0386656	2.29112	2.29112		-0.0864968	0.0332219	-0.218727	0.153296	-0.172062	-0.0980555	-0.00883322	0.0572608	-1.02717	-0.663358	0.905009		NA	NA	NA	NA	NA	NA	NA		-0.345	-0.1065
FBgn0003301	chrX	14681511	14720106	-	rut	depleted	NA	NA		2.38504	6.05863	6.59423	7.0694		0.0546766	0.0920406	-0.137268	0.96198	-0.18792	0.172247	0.276896	-1.63698	1.03383	2.07816	7.49785		-0.119953	-0.192002	-0.49022	-0.146054	-0.271993	-0.136938	0.211629		-0.8775	-0.498
FBgn0003302	chrX	5929786	5931833	-	rux	depleted	Null	YELLOW		4.0999	5.3339	5.91775	5.7254		0.339895	0.37127	0.94495	1.20823	1.4718	0.542984	0.284643	2.53953	5.68756	4.41504	8.0267		-0.274721	0.0178064	0.0760717	-0.188435	-0.000307001	-0.0165805	0.295064		-1.505	-1.3265
FBgn0003308	chr3R	8858250	8863742	+	ry	depleted	PcG	NA		3.26139	8.84041	2.31191	2.31191		-0.139223	-0.0874695	0.34685	0.169734	0.124428	0.303986	0.0753643	0.466342	-1.79965	3.13049	1.02098		-0.202253	0.15224	0.129394	-0.142198	-0.17477	0.32227	-0.0727019		-0.2175	0.339
FBgn0003310	chr2L	1049674	1077815	-	S	depleted	Null	NA		27.1854	11.6308	7.15401	7.41911		-0.272826	-0.174335	0.160592	-0.253622	-0.429374	-0.306586	-0.0967557	-0.896745	-0.512933	0.212444	-0.712759		-0.145095	0.163576	0.212034	0.197319	0.140646	0.0259607	-0.230562		-0.0245	-0.06
FBgn0003312	chr3R	7702957	7705476	+	sad	depleted	Null	NA		0.0282557	0.0220166	2.27218	2.27218		-0.208925	-0.0201166	-0.281159	-0.165452	0.395022	0.126219	0.116068	2.28753	-2.44654	0.693918	-1.74895		NA	NA	NA	NA	NA	NA	1.00299		0.399	0.7485
FBgn0003313	chr2L	11484707	11486949	+	sala	depleted	PcG	BLACK		0.640688	0	NA	NA		0.066605	-0.0513371	0.0105136	-0.212098	0.590689	-0.244854	-0.201662	-0.490869	-0.936938	0.624654	1.14641		NA	NA	NA	NA	NA	NA	NA		-1.12	-1.257
FBgn0003317	chr2R	3693989	3697572	+	sax	depleted	Active	NA		22.8211	35.3258	8.04809	8.1476		-0.0557942	0.0422369	0.199222	0.1121	1.6376	1.4469	-0.0504938	-0.514173	-0.15225	-1.5072	-2.08378		-0.0842886	0.0700489	0.0261682	0.111433	0.000406771	0.111378	0.152134		-0.7395	0.0435
FBgn0003319	chr3R	11941883	11971006	+	Sb	depleted	Null	NA		0.0339307	0.112463	2.27103	2.27103		-0.138776	-0.240041	-0.365409	-0.510599	-0.353417	-0.518271	-0.107444	-0.0749079	-1.1912	-1.42928	-2.2653		NA	NA	NA	NA	0.0664196	0.0228364	NA		-0.47	0.1535
FBgn0003321	chrX	10726785	10741125	-	sbr	depleted	Active	NA		36.1451	23.1374	7.86899	8.12197		-0.165716	0.44847	0.109712	2.25981	1.09113	0.529102	1.21168	-1.02151	4.71821	2.67687	11.2313		-0.143803	-0.15615	-0.229515	-0.126035	-0.202163	-0.26577	-0.211987		-0.998	-1.295
FBgn0003326	chr2R	8668046	8689515	+	sca	depleted	Null	NA		0.163893	0.0215958	2.27617	2.27617		-0.18724	-0.186864	-0.0854789	-0.427737	-0.315497	-0.450188	-0.0870613	-0.613775	-1.03327	-1.4854	-1.59444		NA	NA	NA	NA	0.0475354	NA	NA		NA	NA
FBgn0003328	chr2R	11136289	11146003	+	scb	enriched	Null	NA		6.133	18.6057	10.0923	10.4152		-0.165526	0.00752213	0.458103	0.322102	-0.0255419	-0.0288065	0.0265713	-1.76157	0.00327075	2.24923	0.622945		0.0953919	0.066934	-0.147212	-0.236783	-0.421582	-0.449108	0.0166121		0.1485	0.059
FBgn0003330	chr3R	23506153	23507751	-	Sce	depleted	Null	YELLOW		19.8202	28.8185	5.75887	5.94677		0.286468	0.24399	0.466856	0.715948	1.50603	0.587874	0.367526	1.74543	-1.48566	5.16157	-0.0650587		-0.170224	0.0867202	0.193634	0.02081	-0.136875	-0.00204522	0.123073		-0.4835	-0.4285
FBgn0003334	chr3R	5459081	5463333	-	Scm	depleted	Null	YELLOW		19.6082	19.1012	NA	NA		-0.00371391	0.00557242	0.393267	0.266332	1.63107	1.4608	0.174268	-0.653199	-0.274857	-2.99431	-3.51974		-0.170184	0.0477358	-0.0591271	0.0235209	0.21445	0.178919	0.245719		NA	NA
FBgn0003339	chr3R	2648842	2675703	-	Scr	enriched	PcG	BLUE		0	0	4.9775	5.11942		-0.0919523	-0.125161	-0.29674	-0.398551	-0.288735	-0.242255	-0.155043	-0.481363	0.0465063	-0.690514	-0.581782		NA	NA	NA	NA	NA	NA	-0.597742		-0.194	0.0715
FBgn0003345	chrX	15698403	15721714	+	sd	depleted	Active	NA		67.968	35.9834	8.29922	7.78305		0.057635	0.58629	0.617456	2.11192	-0.139675	0.583505	1.08118	-1.60581	2.2803	0.808743	9.59955		-0.360653	-0.139566	-0.201248	-0.385693	-0.285627	-0.447799	-0.658588		NA	NA
FBgn0003346	chr2L	19441959	19447317	+	RanGap	depleted	Active	YELLOW		74.7281	52.4952	6.04585	6.46717		0.0256056	0.0682405	0.512138	0.437947	1.66517	1.38225	0.0871888	-0.365767	-0.557629	2.5768	1.61337		0.113224	0.0424691	0.248623	-0.0344723	0.347476	0.047502	-0.161311		-0.1465	0.4245
FBgn0003353	chr2R	19934934	19940558	+	sei	depleted	Active	NA		8.06356	3.64673	NA	NA		-0.00841414	-0.0280631	0.208401	0.224406	1.52936	1.1327	-0.059888	0.478414	-0.439201	-2.10764	-2.92101		-0.858186	-0.142372	0.0284191	-0.102539	-0.465641	0.0110108	-0.456691		0.1275	0.8235
FBgn0003356	chr3R	25749476	25750337	-	Jon99Cii	depleted	Active	BLACK		0	0	NA	NA		-0.281362	0.0559258	-0.533273	-0.619266	-0.366584	-0.823068	0.42497	3.37299	-2.98556	0.526716	-1.59557		NA	NA	NA	NA	NA	NA	NA		NA	NA
FBgn0003357	chr3R	25747938	25749177	+	Jon99Ciii	enriched	Active	BLACK		0.0421806	0	NA	NA		-0.344513	0.0119212	-0.154505	-0.546147	-0.0933576	-0.718478	0.561232	-0.751262	-1.93273	0.696153	-1.30552		NA	NA	NA	NA	NA	NA	NA		NA	NA
FBgn0003358	chr3R	25750948	25751911	-	Jon99Ci	depleted	Active	BLACK		0.0661757	0	2.27092	2.27092		-0.215645	-0.0927388	-0.450954	-0.556417	-0.176299	-0.452835	0.0489639	0.816671	-2.2164	-1.80138	-2.25149		NA	NA	NA	NA	NA	NA	0.356176		0.025	0.553
FBgn0003360	chrX	10674926	10680991	-	sesB	depleted	NA	NA		1208.72	486.268	11.2695	11.7149		1.33973	0.647075	0.673238	1.33046	0.0017063	0.323682	0.614723	0.0496379	6.90699	1.06113	7.16146		-0.201541	-0.255033	-0.119697	-0.43792	-0.158285	-0.224518	-0.0936209		-1.72	-1.851
FBgn0003366	chrX	10965474	10980332	-	sev	enriched	Active	NA		0.325852	0.0459508	2.27092	2.27092		0.0285601	-0.0838222	-0.263389	-0.13115	-0.446003	-0.232224	-0.0951185	-0.138562	-0.988533	-1.26518	4.85028		NA	NA	NA	NA	NA	NA	NA		-0.4485	-0.0765
FBgn0003371	chrX	2527985	2573586	+	sgg	depleted	NA	NA		75.3259	29.5754	6.38172	6.32943		0.3014	0.258173	0.28147	0.886638	-0.218223	0.00859622	0.218624	-0.950268	2.12226	1.37525	6.27552		0.0124699	0.0595119	-0.11004	-0.112665	-0.14995	-0.106571	NA		-0.6385	-0.567
FBgn0003372	chr2L	4937409	4941423	+	Sgs1	depleted	Active	NA		0.098877	0.0346212	14.9931	15.0007		-0.495957	-0.986298	-0.236723	-0.516938	-0.316404	-0.661133	-0.602872	4.48869	2.96594	1.2816	-1.34034		NA	NA	NA	NA	0.0444697	-0.00290414	0.195515		0.24	0.5235
FBgn0003373	chr3L	11505321	11506502	+	Sgs3	depleted	Null	BLACK		0.0311396	0	15.2587	15.3218		0.385146	-0.00871191	-0.193084	-0.400951	-0.47849	-0.509651	-0.210689	5.71041	3.2768	3.54918	-2.50447		NA	NA	NA	NA	NA	NA	-0.0846646		NA	NA
FBgn0003374	chrX	3143534	3145073	+	Sgs4	enriched	Null	BLUE		0	0	15.9484	15.9557		0.0488514	-0.210183	-0.546742	-0.45086	-0.73195	-0.709043	-0.0632782	3.62468	4.922	3.20476	3.41011		NA	NA	NA	NA	NA	NA	-0.722151		0.089	0.478
FBgn0003375	chr3R	13421084	13421834	+	Sgs5	enriched	PcG	NA		0	0	14.6181	14.7941		-0.0626896	-0.0857706	-0.330406	-0.315527	-0.373501	-0.251216	-0.234061	1.61235	6.01619	5.49711	8.76342		NA	NA	NA	NA	NA	NA	-0.122346		0.8525	0.752
FBgn0003377	chr3L	11502961	11503347	+	Sgs7	depleted	Null	BLACK		0	0	15.3871	15.4887		-0.619388	-0.183256	-0.100336	-0.513094	0.010246	-0.175383	-0.156182	2.71904	7.07083	3.6873	5.99087		NA	NA	NA	NA	NA	NA	-0.118105		1.141	1.3735
FBgn0003378	chr3L	11502067	11502494	-	Sgs8	depleted	Null	BLACK		0	0	15.2173	15.3511		-0.2908	-0.305612	-0.557156	-0.471776	-1.05119	-0.605646	-0.240942	4.43749	5.62728	9.15074	8.0626		NA	NA	NA	NA	NA	NA	-0.170221		NA	NA
FBgn0003380	chrX	17818340	17957278	-	Sh	enriched	HP1_centromeric	NA		0.384248	0	3.14186	3.14186		-0.10841	-0.041723	-0.410575	0.185044	-0.435311	-0.191963	-0.0859018	-0.0125355	-0.32208	-1.70024	7.18187		NA	NA	NA	NA	NA	NA	NA		-0.1285	-0.3985
FBgn0003382	chr2R	7211819	7223968	+	sha	enriched	Null	BLACK		0.00874034	0.0347318	2.27092	2.27092		-0.180296	-0.173375	-0.288802	-0.481427	-0.386632	-0.492673	-0.0819829	-0.00625821	-1.19304	-1.70674	-2.76621		NA	NA	NA	NA	NA	NA	NA		-0.1295	-0.2395
FBgn0003386	chr2L	3718185	3729145	+	Shaw	depleted	PcG	NA		0.327019	0.430688	2.27092	2.27092		-0.0705902	-0.0911456	-0.336514	-0.246506	-0.26884	-0.23412	-0.222881	-0.531109	-0.850599	-2.0841	-1.15075		NA	NA	NA	NA	-0.0617181	-0.049699	0.0454656		0.016	0.9995
FBgn0003388	chr3L	14607558	14615305	+	shd	depleted	PcG	BLUE		0.121393	0.0950563	4.01933	3.55958		-0.129099	-0.119179	-0.375233	-0.361793	-0.406858	-0.329577	-0.20993	-1.12533	-0.676778	-1.43807	0.0450142		NA	NA	NA	NA	NA	NA	-0.751779		1.0965	1.4195
FBgn0003390	chrX	6665496	6673692	-	shf	depleted	Active	NA		0.623384	1.36829	2.59198	2.58675		0.00591618	0.640622	0.0373991	2.33219	0.696139	0.526184	2.12947	0.107382	2.26229	2.77537	10.2627		-0.158808	0.0747825	-0.968309	-0.298739	-0.206187	-0.0326381	-0.741796		-1.4365	-1.5705
FBgn0003391	chr2R	16937159	16944702	-	shg	depleted	NA	NA		3.92098	4.95247	2.92048	2.92954		-0.138439	0.0354521	-0.0677845	0.0309185	-0.181081	0.123631	0.108293	-0.551309	-2.03113	1.88773	-0.720314		0.0626305	-0.0152722	0.0101628	-0.00119223	0.176294	0.202116	0.076298		0.0485	1.0055
FBgn0003392	chrX	15786149	15800749	+	shi	depleted	Active	YELLOW		51.5533	48.6376	5.1358	5.12254		-0.124057	0.700916	-0.113014	2.1495	1.25394	1.07558	1.74339	-1.29785	7.83219	-0.905279	10.381		-0.528251	-0.368167	-0.470879	-0.516554	-0.532967	-0.610286	-0.25395		-1.107	-0.86
FBgn0003396	chr2R	7046591	7104899	+	shn	depleted	NA	NA		15.7116	11.4754	7.8411	8.11733		0.139942	0.068973	0.237213	0.0392631	-0.318269	-0.171269	-0.0862061	-1.11334	-0.123854	0.711338	-0.268204		-0.0351122	0.0840766	0.0539858	-0.120787	0.0392763	7.67709e-05	0.259322		-0.9355	-0.286
FBgn0003401	chr2R	19728984	19730809	-	shu	depleted	Null	YELLOW		23.7599	9.01493	2.35718	2.35718		0.240914	0.0767762	0.609024	0.568043	1.16865	0.77363	0.154783	0.91111	-2.00579	-0.116712	-2.16664		0.0188593	-0.0951387	0.102842	0.0602121	-0.0163561	-0.149831	-0.0370439		0.2145	0.0855
FBgn0003410	chr3L	16846851	16851812	+	sina	depleted	Active	YELLOW		26.2633	21.3061	8.09976	8.20854		-0.00559055	0.0621947	0.00763091	0.123934	0.291826	0.347554	-0.0654256	-0.383788	0.867765	2.83885	1.52993		-0.0266306	-0.0750412	-0.0208687	-0.223503	0.0173522	0.041926	-0.158845		-0.5365	1.148
FBgn0003411	chrX	11215612	11216390	-	sisA	depleted	Null	NA		0.337765	0	2.27092	2.27092		-0.00722799	-0.0522737	0.539422	0.502162	-0.0490699	-0.0506205	0.0664008	2.17014	-1.28975	-0.460119	7.22476		NA	NA	NA	NA	NA	NA	NA		-0.5495	-0.573
FBgn0003415	chr3L	20985914	21020534	-	skd	depleted	Null	NA		13.258	8.70243	6.42348	6.47513		0.206946	0.145206	0.108714	-0.0939419	0.110601	0.213575	-0.0330845	-0.650146	-0.618156	-1.10655	-1.83681		-0.17163	0.0496288	-0.0170974	0.00265807	0.131429	-0.00180273	-0.00829314		-0.441	1.067
FBgn0003416	chrX	16244348	16250515	+	sl	depleted	Active	YELLOW		18.0565	8.55774	7.91423	7.73681		-0.0900788	0.733906	0.100307	2.12496	1.54714	0.712776	2.25091	-1.59939	14.6178	-0.815615	12.6976		-0.438662	-0.223174	-0.865229	-0.188848	-0.232242	-0.268728	-0.285058		-1.087	-1.3355
FBgn0003423	chrX	21245029	21256186	+	slgA	depleted	HP1_centromeric	NA		15.0018	13.793	8.88606	8.71286		-0.157486	0.743916	0.0352918	2.6844	0.0985061	1.06824	1.84001	-0.593082	8.42009	0.548969	11.1993		-0.478919	-0.434382	-0.506285	-0.77406	-0.510905	-0.535211	-0.190775		-1.8895	-1.99
FBgn0003429	chr3R	20488213	20537317	+	slo	depleted	Null	NA		0.00855853	0.0133482	2.27092	2.27092		-0.132994	-0.203897	-0.439609	-0.619311	-0.440757	-0.433837	-0.288214	-1.37524	-0.72698	-2.03812	-2.41121		NA	NA	NA	NA	NA	NA	0.300429		-0.258	0.2315
FBgn0003430	chr2L	3825675	3827099	+	slp1	depleted	Null	BLUE		0	0	2.27092	2.27092		0.0406425	-0.12592	-0.306259	-0.203953	-0.1688	-0.134766	0.169605	0.363234	-1.23504	-1.87704	-4.38765		NA	NA	NA	NA	NA	NA	NA		-0.4385	0.234
FBgn0003435	chr2R	15405369	15519013	-	sm	enriched	Null	NA		3.65601	1.29089	9.77864	10.5923		-0.139351	-0.179249	-0.285195	-0.487234	-0.475916	-0.433668	-0.174663	-1.32122	-0.517316	-1.43381	-2.07268		-0.100293	-0.00132673	0.0313996	-0.3713	-0.0605783	-0.233821	0.339141		0.726	1.0605
FBgn0003444	chr2L	277582	282167	+	smo	depleted	Active	YELLOW		13.2091	10.1474	NA	NA		-0.125337	0.0753829	0.260111	0.332153	1.80334	1.51064	0.0105282	-0.347908	0.227589	2.97105	0.569195		-0.0200175	0.0209331	0.113509	-0.0226414	0.254791	0.173901	-0.343444		0.686	1.0755
FBgn0003447	chrX	7858057	7880634	+	sn	depleted	NA	NA		2.50006	0.360251	2.89941	3.05543		0.0145339	0.0374284	-0.14648	0.134667	-0.345291	-0.116689	0.030401	0.205895	0.764091	-1.03929	7.60642		NA	NA	NA	NA	NA	NA	-0.503125		-0.066	0.537
FBgn0003448	chr2L	15476593	15478260	-	sna	enriched	PcG	BLACK		0.0294144	0	2.77768	2.77768		-0.09811	-0.0506714	-0.219182	-0.296455	-0.302021	-0.25224	0.199501	2.64176	-1.48297	-1.63727	-1.72627		NA	NA	NA	NA	NA	NA	0.0542621		-0.631	-0.424
FBgn0003449	chrX	5203275	5204534	+	snf	depleted	Active	YELLOW		96.6333	52.3129	8.0142	7.31471		0.26349	0.216341	0.693568	1.71603	1.16797	0.80254	0.933563	1.73964	3.96642	4.82587	8.17189		-0.245054	-0.317329	-0.069164	-0.482151	-0.364017	-0.46339	-0.79795		-0.9145	-1.1415
FBgn0003450	chr3R	8865887	8868492	-	snk	depleted	PcG	BLACK		0.0330886	0.0524928	2.27092	2.27092		-0.122977	-0.089246	-0.226158	-0.209547	-0.281292	-0.13602	0.149587	1.65226	-0.660042	1.93239	-0.720278		NA	NA	NA	NA	NA	NA	NA		-0.5265	0.4045
FBgn0003459	chr3L	14396030	14403039	-	stwl	enriched	Null	NA		13.2237	9.80945	2.54045	2.54045		-0.0099835	-0.0808482	-0.0132512	-0.0773076	0.390829	0.608489	-0.105175	-1.55501	-1.27149	1.15195	0.378019		0.0381848	-0.0465389	0.00698969	0.0790351	0.396	0.374765	NA		0.2705	0.806
FBgn0003460	chr2R	3306855	3322377	+	so	depleted	PcG	NA		0.068043	0.0112541	2.32691	2.32691		-0.106808	-0.147333	-0.270753	-0.417521	-0.420466	-0.462405	-0.0328985	0.640465	-0.905103	-2.51118	-2.83948		NA	NA	NA	NA	NA	NA	NA		-0.5565	0.172
FBgn0003462	chr3L	11105381	11106840	-	Sod	depleted	PcG	YELLOW		306.266	258.746	12.5436	12.5373		0.154202	0.178422	0.381015	0.356193	1.19292	0.466108	0.11226	-0.750683	-0.884106	5.27404	2.22573		0.00776549	-0.0320534	0.291687	-0.120124	-0.0866458	0.0898004	-0.105857		0.068	0.1
FBgn0003463	chrX	15497316	15527467	-	sog	enriched	Null	NA		0.617974	6.57293	2.27092	2.27092		0.0275843	0.0414968	-0.304086	0.112824	-0.458012	-0.064183	0.00302517	-0.942158	-0.0315823	-1.23322	2.3059		0.184159	-0.0404321	-0.343905	-0.107899	-0.108083	-0.344523	NA		-0.123	0.134
FBgn0003464	chrX	21221307	21228939	+	sol	depleted	Active	YELLOW		41.8865	44.1485	6.87901	6.98456		0.258438	0.78028	0.895679	2.10823	1.20055	0.300844	2.37278	1.25581	11.5356	4.99211	12.862		-0.279939	-0.0971853	-0.32239	-0.0516742	-0.317575	-0.250838	0.245791		-2.448	-2.485
FBgn0003475	chr2L	20311219	20348386	+	spir	depleted	NA	NA		4.54509	23.3207	2.60831	2.61152		-0.171265	-0.102598	-0.00991505	0.0714735	-0.234652	-0.131228	-0.115228	-0.541316	-0.698839	-0.893813	-1.34273		-0.182566	0.0864143	-0.103706	0.331456	-0.207047	-0.0577954	0.624779		-0.134	0.3525
FBgn0003479	chr3R	25880418	25881759	-	spn-A	depleted	Active	YELLOW		21.7551	31.936	NA	NA		-0.192563	0.118589	0.710542	0.531959	1.12827	0.451734	0.0779903	-1.4229	-0.673224	3.83904	-0.298118		0.0363547	-0.0168309	0.130292	0.0661592	0.131297	0.0947969	0.391875		-0.469	-0.351
FBgn0003480	chr3R	10153773	10155330	+	spn-B	depleted	Null	NA		6.87556	3.80726	NA	NA		0.361432	0.180561	1.19089	0.673185	1.26353	1.19341	0.0415189	0.540376	0.976009	4.9171	4.37127		-0.00143514	-0.0637376	-0.18537	-0.0200189	0.034558	0.00966993	0.109048		-0.0955	0.0365
FBgn0003482	chr3R	22991438	22992844	+	spn-D	depleted	PcG	YELLOW		5.1033	5.12745	2.28701	2.28701		0.328701	0.135158	0.49475	0.487417	0.753152	0.961666	-0.0621794	-1.17615	0.733881	-2.64027	-0.745352		-0.120703	0.0103081	-0.0493141	0.153037	-0.237261	-0.0129311	NA		NA	NA
FBgn0003483	chr3R	11663141	11670137	+	spn-E	depleted	Null	NA		20.4986	11.8216	2.28277	2.28277		-0.0417855	-0.082034	0.0726467	-0.0608097	1.52422	1.29829	0.0941562	-0.128454	-0.212573	-0.274143	-1.24906		0.309919	0.0120138	-0.125756	0.25825	0.137822	0.126416	0.227981		-0.248	-0.4415
FBgn0003486	chr3L	5583183	5585671	-	spo	depleted	Active	NA		0.237882	0.207104	NA	NA		-0.378391	-0.177691	-0.265071	-0.457643	-0.105486	0.0346357	-0.128318	-0.759981	-1.81238	-0.70547	-2.43802		NA	NA	NA	NA	NA	NA	NA		-0.6275	0.0875
FBgn0003495	chr3R	22890712	22895792	-	spz	enriched	Null	NA		54.844	100.819	10.819	10.2333		0.249527	0.062622	0.0190234	0.252521	-0.0442709	0.421222	-0.14079	-1.2251	0.0843822	3.25035	3.64357		0.0548376	-0.0141403	-0.0618487	0.14512	-0.00143572	-0.0800166	-0.395133		0.3055	0.4855
FBgn0003499	chr3R	13916525	13961305	+	sr	depleted	Null	NA		0.0886126	0.0301632	2.27092	2.27092		-0.103562	-0.150943	-0.35604	-0.415817	-0.325239	-0.342441	-0.174954	-0.116212	-0.399474	-2.46882	-2.55345		NA	NA	NA	NA	0.0923953	0.0396609	NA		0.4625	0.673
FBgn0003502	chr2L	8258373	8301079	-	Btk29A	depleted	Null	NA		30.5061	16.3891	5.26551	5.44409		0.18346	-0.0838456	0.41593	-0.176677	-0.170556	-0.204044	-0.151548	-1.13183	-0.115904	-0.440596	-0.333313		0.267388	-0.0707111	-0.281925	-0.303962	0.0166345	-0.232992	0.0203683		-0.3175	0.926
FBgn0003507	chr3R	11811874	11829803	+	srp	depleted	PcG	NA		79.4377	52.6556	3.41483	3.40881		0.068683	-0.0181601	0.707919	0.461854	0.046653	0.367107	-0.00225465	-0.0668573	-1.36105	-1.85192	-2.66098		0.129022	0.060713	0.193755	-0.107962	0.131499	-0.0245353	0.0794594		-0.7445	-0.3765
FBgn0003510	chr3R	25866939	25868793	+	Sry-alpha	depleted	Active	YELLOW		3.37414	2.73382	2.27092	2.27092		0.111137	0.0609075	1.29987	0.611085	1.47607	0.657969	-0.054828	1.69187	-0.784117	3.46901	0.0488114		0.436041	0.0477307	-0.00285176	0.194541	0.418904	0.404399	NA		-0.4025	0.382
FBgn0003511	chr3R	25865441	25866753	+	Sry-beta	depleted	Active	YELLOW		12.1064	21.2441	7.09037	7.12238		0.214588	0.0423032	0.826952	0.537033	1.74849	0.629994	0.351563	2.74926	-1.47163	4.91162	0.138822		-0.0928852	-0.00369311	0.0856884	0.0380815	0.0602014	0.0218951	-0.00570319		-0.4515	-0.2545
FBgn0003512	chr3R	25869063	25870608	+	Sry-delta	depleted	Active	YELLOW		21.2092	40.4982	7.88441	7.95134		0.256969	0.00942038	0.653335	0.535925	1.48443	0.281679	0.281097	2.8554	0.434872	1.62585	-2.34237		-0.146646	-0.0266243	0.113113	0.00645713	0.184943	0.228311	0.268102		-0.2465	0.2235
FBgn0003513	chr3R	12200156	12229412	-	ss	depleted	PcG	BLUE		0.028719	0.014723	2.27092	2.27092		-0.19133	-0.174893	-0.367048	-0.490041	-0.390268	-0.418522	-0.150243	0.614096	-0.803698	-2.35439	-2.49477		NA	NA	NA	NA	NA	NA	NA		-0.0245	0.1805
FBgn0003514	chrX	6117094	6119173	-	sqh	depleted	NA	YELLOW		416.848	261.999	13.589	13.3512		1.10185	0.72527	1.13192	1.79585	0.323666	0.548089	1.2286	1.68542	5.49395	8.54203	9.54369		-0.320933	-0.238273	-0.298782	-0.414905	-0.382836	-0.371588	-0.754454		-0.693	-1.249
FBgn0003515	chr3L	16490751	16493560	+	st	enriched	Null	NA		0.308296	0.100615	2.27092	2.27092		-0.0215756	-0.0838346	-0.230759	-0.30474	0.0204216	0.0728247	-0.206241	0.89077	-0.724939	-2.70518	-2.96364		NA	NA	NA	NA	NA	NA	1.69675		0.1865	0.253
FBgn0003517	chrX	1375830	1377446	-	sta	depleted	Active	YELLOW		2200.37	6246.17	13.7647	13.9625		0.374317	1.25292	0.844162	1.59504	0.770531	0.234287	3.54718	2.01424	16.0895	4.44163	11.1778		NA	NA	NA	NA	-0.209618	-0.129705	NA		-0.5525	-0.9155
FBgn0003520	chr2R	14005401	14013284	-	stau	depleted	Null	NA		20.7684	15.968	5.81291	5.83024		-0.176223	-0.0527208	0.0116108	0.0398304	1.46517	1.15796	-0.086131	0.125168	-1.28225	-0.741099	-2.13875		-0.182083	0.158186	0.346729	0.230483	0.288692	0.217332	0.95801		-0.358	-0.741
FBgn0003525	chr3R	25077548	25081522	-	stg	depleted	Null	RED		27.5465	36.3044	2.80953	2.86873		0.958006	0.368159	0.664624	0.32476	0.168744	0.0929214	0.200406	-0.0318178	0.16273	-1.67924	-2.34985		0.832763	0.221641	0.573372	-0.23573	0.571359	0.340963	-0.00351704		-0.773	-0.017
FBgn0003527	chr2R	8457872	8459388	+	stil	depleted	Active	YELLOW		2.41055	2.85224	2.27092	2.27092		0.243134	0.0952461	0.621639	0.820354	-0.0972206	0.466555	0.044116	2.50814	0.230894	2.23614	0.226637		0.0263943	0.0696696	0.0244614	-0.108476	-0.117975	0.0421274	-0.469727		-0.362	-0.3695
FBgn0003545	chr2R	13633005	13635583	-	sub	depleted	Active	NA		33.8872	21.2123	NA	NA		-0.0555289	0.103944	0.112203	0.611612	1.43422	1.04692	0.3172	0.809884	-2.11859	0.0701377	-1.26154		0.149648	0.0711336	-0.0244302	0.0674433	-0.0532996	-0.242706	NA		-0.6515	0.0035
FBgn0003557	chr2L	2037714	2044372	+	Su(dx)	depleted	Null	NA		26.9902	38.0697	9.21546	8.91179		0.11295	0.168766	0.596988	0.670838	1.63032	0.604579	0.417598	-0.485681	0.164106	-1.97206	-2.23792		-0.19806	0.107738	0.0321256	-0.0892129	-0.0123961	0.0556051	0.241235		-0.111	-0.6385
FBgn0003559	chrXHet	75589	80249	+	su(f)	depleted	NA	NA		41.3563	46.874	NA	NA		-0.00043858	1.38758	0.13244	2.01502	1.24828	0.830936	3.21687	NA	NA	NA	NA		-0.190674	-0.0254264	-0.563097	-0.23608	-0.0536666	-0.223045	-0.301717		NA	NA
FBgn0003567	chr3R	10130177	10134311	-	su(Hw)	depleted	Active	YELLOW		33.5623	20.6347	8.36943	8.18384		-0.180148	-0.055329	0.250881	0.16282	1.77057	1.15445	0.0821505	-0.220256	0.692008	-3.30065	-3.71355		0.0790697	-0.0442066	-0.0618723	-0.271078	0.00531481	-0.144341	-0.116237		-0.7495	-0.1085
FBgn0003575	chrX	529923	537793	+	su(s)	depleted	Active	NA		14.4343	8.79042	7.60906	7.66601		-0.0206336	0.454768	0.79248	1.79924	1.54768	0.445585	1.52335	-0.0902114	13.7743	-1.19488	11.4811		-0.372968	-0.102897	-0.261046	-0.105266	-0.102444	-0.160586	0.414997		-1.018	-0.834
FBgn0003598	chr3R	9090086	9095760	+	Su(var)3-7	depleted	Active	YELLOW		13.4609	13.4996	NA	NA		-0.00926847	-0.01166	0.23378	0.219479	1.61661	1.001	0.107339	0.266089	-1.57472	-1.49065	-0.491309		0.187999	0.0695072	0.246787	-0.07509	0.188365	0.0520484	NA		0.243	0.5775
FBgn0003607	chr2L	8209626	8211122	-	Su(var)205	depleted	Null	YELLOW		211.981	246.134	9.48637	9.77031		-0.0293086	0.15523	0.699179	1.23193	1.14659	1.57902	-0.034954	0.796755	1.90394	5.96516	3.38228		0.0519969	0.00367622	0.178023	-0.206517	0.164663	-0.104538	-0.294699		0.558	0.9415
FBgn0003612	chr2R	5003627	5009505	+	Su(var)2-10	depleted	Active	YELLOW		50.6158	37.7093	5.62954	5.71614		-0.0312484	0.101838	0.194448	0.0073698	1.63624	1.2369	-0.0426667	-0.27092	-0.24448	-1.63737	-3.51641		0.15674	0.135713	0.159953	0.102274	0.198682	0.0854527	0.0251031		-0.126	0.0095
FBgn0003638	chrX	906812	940073	+	su(w[a])	depleted	Null	NA		33.3776	14.7154	NA	NA		0.069019	0.209993	0.202295	0.597578	0.0873126	0.202718	0.405191	-0.139007	10.1997	0.0514961	8.88035		NA	NA	NA	NA	-0.213088	-0.415712	NA		-1.0785	-0.91
FBgn0003651	chr3R	8084459	8128507	+	svp	depleted	PcG	NA		0.0355732	0	2.27092	2.27092		-0.197926	-0.183949	-0.313732	-0.387998	-0.469675	-0.33966	-0.140412	-0.264769	-0.886745	-2.61408	-3.27142		NA	NA	NA	NA	NA	NA	NA		-0.793	-0.3425
FBgn0003654	chrX	20099035	20107456	-	sw	depleted	HP1_centromeric	NA		16.9865	15.1779	NA	NA		-0.250502	1.20966	-0.130914	2.00781	0.538186	0.36477	2.72463	0.256552	14.2181	0.331822	10.9853		NA	NA	NA	NA	-0.00473034	-0.338938	NA		-0.739	-0.7785
FBgn0003655	chrX	6257451	6259741	-	swa	depleted	Active	YELLOW		9.45702	5.5738	2.27092	2.27092		-0.0178494	0.655999	0.478829	2.48864	0.884694	0.797251	2.16567	2.01469	-0.236319	0.974417	7.32675		0.123652	0.176212	-0.232587	-0.0850248	-0.0703871	-0.0171636	NA		-1.8225	-1.7845
FBgn0003656	chrX	7850853	7862269	-	sws	depleted	Active	YELLOW		18.5328	15.0017	6.21408	6.16203		0.0505131	0.959144	0.265216	2.17948	1.03275	0.48257	2.17394	0.565331	10.6217	1.12923	12.0246		-0.257308	-0.421349	-0.45918	-0.162735	-0.404352	-0.446147	0.349978		-1.5165	-1.417
FBgn0003660	chr2R	6136940	6139922	-	Syb	enriched	Null	YELLOW		268.212	251.038	11.817	11.9049		0.114183	0.13522	0.0922145	0.487687	0.721213	0.80619	-0.0936785	-0.365265	-0.696951	1.24802	0.949019		0.141256	0.0175062	-0.0178112	-0.0398889	-0.00942706	-0.119361	-0.281954		-0.245	0.003
FBgn0003676	chr3R	18314827	18317161	-	T-cp1	depleted	Null	YELLOW		200.43	190.986	8.32052	8.75038		0.214285	0.0581375	0.578091	0.591144	1.83843	0.653746	0.205647	0.688996	-2.43891	1.55395	-0.414367		0.00687205	0.00408724	0.157408	0.118753	0.183797	0.207829	0.23728		-0.214	0.2415
FBgn0003683	chr3L	18585403	18586871	-	term	enriched	Null	BLACK		0.0564356	0	NA	NA		-0.197223	0.0160663	-0.324228	-0.222182	-0.348958	-0.165435	0.484438	1.92417	-2.79459	-0.882074	-4.8635		NA	NA	NA	NA	NA	NA	NA		-0.1255	0.3595
FBgn0003687	chr2R	17573697	17575147	-	Tbp	depleted	Active	YELLOW		17.0913	16.3124	6.07968	6.18013		-0.0268595	0.107341	0.589143	0.51726	2.0199	0.681572	0.195041	0.560451	-0.862168	1.10996	-1.94201		-0.0568941	0.00269088	0.152557	0.0128072	-0.0297199	0.0728741	0.140746		-0.4155	-0.159
FBgn0003701	chr2R	13748778	13753468	-	thr	depleted	Active	YELLOW		18.7393	8.80228	NA	NA		-0.13331	0.0448547	0.400074	0.274121	1.66249	1.0544	0.00708683	-0.746233	-1.24046	2.10917	1.66203		0.0649623	-0.0437106	0.0348587	0.089536	0.069399	0.0169234	-0.238361		-0.593	0.0325
FBgn0003710	chr3L	4188499	4193788	+	tipE	depleted	PcG	YELLOW		3.65e-10	0.128255	2.29113	2.29113		0.0937599	-0.150505	-0.300731	-0.286777	-0.327694	-0.271037	-0.125292	1.18739	-2.03702	-1.69769	-3.21052		NA	NA	NA	NA	NA	NA	NA		-0.0515	0.726
FBgn0003714	chrX	2336346	2338009	-	tko	enriched	PcG	YELLOW		7.3065	42.4613	6.46237	6.15315		-0.0184578	0.386802	0.647389	2.12728	1.07783	0.506872	1.63175	0.831294	4.85795	7.35498	12.8465		-0.21919	-0.255022	-0.326989	-0.498598	-0.275381	-0.198255	-0.567187		-1.082	-0.991
FBgn0003716	chr2L	5219000	5271384	-	tkv	depleted	NA	NA		14.3943	18.3416	2.43729	2.43729		-0.00349313	-0.118444	-0.0360163	-0.0492179	-0.267026	-0.0246634	-0.116517	-1.08878	-0.328476	-0.920057	-1.16914		0.251478	-0.055302	0.0197923	0.0808305	0.119165	0.041823	0.270608		0.6905	0.323
FBgn0003719	chr3R	20575453	20579232	+	tld	depleted	Null	NA		0.0317586	0.0246323	2.27092	2.27092		-0.321379	-0.109244	-0.244189	-0.297493	-0.360908	-0.369238	-0.0201853	0.534852	-1.16213	-3.24508	-2.82561		NA	NA	NA	NA	NA	NA	NA		-0.315	0.082
FBgn0003720	chr3R	26678037	26680122	+	tll	enriched	PcG	BLACK		0	0.0379174	2.27092	2.27092		-0.398532	-0.0883943	-0.176697	-0.353994	-0.0716391	-0.182223	-0.0247959	-0.877328	-2.6075	-2.38075	-3.33588		NA	NA	NA	NA	NA	NA	NA		-0.5105	-0.1915
FBgn0003721	chr3R	11107093	11134501	+	Tm1	depleted	NA	NA		242.067	91.2481	7.89869	7.48214		0.0482106	0.0149807	0.330779	0.105694	0.223175	0.273262	-0.137732	-1.65683	0.358658	3.15227	1.76645		0.0460014	0.110761	0.139391	-0.135103	-0.0222037	-0.0852052	-0.198047		-0.1125	0.4895
FBgn0003731	chr2R	17409925	17447482	+	Egfr	enriched	Null	NA		0.0701131	1.32454	6.90238	7.32854		-0.140891	-0.100856	-0.298763	-0.326846	-0.426944	-0.300655	-0.0733571	-0.595909	-0.990874	0.115959	-0.879287		-0.0290954	0.00873473	-0.0366945	-0.171779	0.0169338	-0.0943036	0.461522		-0.052	0.55
FBgn0003732	chr2L	19447365	19453490	-	Top2	depleted	Active	YELLOW		86.8443	88.4224	5.00896	5.29343		-0.0276869	-0.0100457	0.022828	-0.0683302	1.67301	1.58452	0.0906813	-0.454131	-0.864589	-1.24568	-2.04291		0.101119	0.114693	0.312094	-0.0951152	0.284857	0.106288	NA		0.655	1.153
FBgn0003733	chr2R	3592688	3596689	-	tor	depleted	Active	NA		0.492206	0.124606	2.27092	2.27092		-0.18835	-0.0893689	-0.0457231	-0.0694052	-0.0685465	0.160685	-0.0594304	-0.648533	-0.765814	0.179806	-1.37735		NA	NA	NA	NA	0.0112206	-0.0870704	NA		0.7825	0.0905
FBgn0003741	chr3L	16583159	16584150	-	tra	depleted	Active	YELLOW		15.8101	6.00296	6.4028	5.88354		0.395932	0.350947	1.04436	1.02112	1.61056	1.18563	0.411379	0.807292	1.79932	6.20272	5.0441		-0.254456	0.104827	0.3723	0.173522	0.173845	-0.099882	0.13581		-0.3915	-0.7435
FBgn0003742	chr2R	10489509	10491842	-	tra2	depleted	Active	YELLOW		34.0846	27.9429	7.53974	7.51088		0.13918	0.0923838	0.519249	0.652605	1.53821	1.44735	-0.00169025	0.222993	-0.852006	2.24971	0.490864		0.0234338	0.0531692	0.2755	-0.0497901	0.106914	-0.0859456	-0.152615		1.254	-0.1895
FBgn0003744	chr3L	19823964	19827404	-	trc	depleted	Active	YELLOW		29.3456	21.7412	7.65115	7.36273		0.302678	0.191023	-0.115545	-0.0448567	1.3616	1.10497	0.152518	-0.92033	0.096664	-0.775455	-0.742755		0.0296886	0.135944	0.128017	0.176086	0.205847	0.128502	0.0153771		-0.0225	0.301
FBgn0003747	chrX	5574650	5576521	+	Gr5a	depleted	Active	YELLOW		0.379027	0.741668	2.27092	2.27092		-0.192348	0.323869	-0.110115	1.97447	-0.16484	0.111888	1.20859	1.24864	-0.0685381	-1.45598	10.6219		NA	NA	NA	NA	0.0737401	-0.00296731	NA		-3.0025	-2.954
FBgn0003748	chr2R	16961523	16976450	+	Treh	depleted	NA	NA		23.3633	17.0601	9.43629	9.3129		-0.0353259	0.0118424	-0.0362022	-0.0994058	-0.0054832	0.113115	-0.117451	-2.07742	-0.578827	-0.696247	-0.91709		-0.316905	0.154906	0.0105629	0.856261	0.290895	0.148678	0.148021		0.1165	0.322
FBgn0003751	chr2L	10271443	10272324	-	trk	depleted	Active	GREEN		2.58198	4.52251	2.27203	2.27203		-0.149139	0.191035	1.14894	0.618482	1.44002	1.28443	0.109581	-0.493417	-2.75316	-2.50291	-2.3804		-0.288624	0.023899	-0.0162975	0.467483	-0.169741	-0.110345	NA		-0.914	-0.5035
FBgn0003861	chr3R	25740243	25746011	-	trp	enriched	Active	BLACK		0	0	2.28635	2.28635		-0.215849	-0.139819	-0.283703	-0.346272	-0.289899	-0.330989	0.0254884	0.77637	-2.24004	-1.76711	-2.30592		NA	NA	NA	NA	NA	NA	NA		-0.3135	0.2735
FBgn0003862	chr3R	10089080	10112625	-	trx	depleted	Null	NA		14.4102	10.5644	7.19599	7.34197		-0.116847	-0.0679745	-0.13497	-0.194358	1.09773	0.824698	-0.105593	-0.692261	-0.588557	0.152705	-1.15801		-0.178216	0.0541191	0.061048	-0.106423	0.215042	0.036835	0.0743001		0.42	1.217
FBgn0003863	chr2R	7231765	7232624	-	alphaTry	enriched	Null	BLACK		0	0	2.27092	2.27092		-0.165446	0.197827	-0.412521	-0.213747	-0.403511	-0.419816	0.752899	3.18988	-0.742883	-0.627446	-3.35006		NA	NA	NA	NA	NA	NA	0.0266193		NA	NA
FBgn0003865	chrX	11882095	11882981	-	tsg	enriched	Active	NA		0	0	2.27092	2.27092		0.247031	0.095928	0.268991	1.17428	0.122369	-0.11118	0.760667	0.459037	-2.14823	-2.00222	7.88001		NA	NA	NA	NA	NA	NA	NA		-1.2575	-1.3245
FBgn0003866	chr2L	21828593	21837011	+	tsh	depleted	HP1_centromeric	BLUE		0.245576	30.0912	2.31174	2.31174		-0.240825	-0.125342	-0.257894	-0.218943	-0.434474	1.27456	0.0416347	0.0926651	-0.638158	-1.65249	-1.66513		-0.213032	0.152355	-0.163266	0.102644	0.253489	0.151956	0.220984		0.27	1.474
FBgn0003867	chr3R	17603836	17608258	-	tsl	depleted	Null	NA		0	0.403761	5.09727	4.52177		-0.0947102	-0.121902	-0.371397	-0.309568	-0.3159	-0.243941	-0.0502123	-0.114801	-0.147393	-0.269284	-1.28964		NA	NA	NA	NA	NA	NA	-0.304238		-0.0135	0.0975
FBgn0003870	chr3R	27539589	27561114	+	ttk	depleted	Null	NA		37.374	12.8921	8.14816	8.28858		0.406083	-0.0360344	0.49884	-0.100515	-0.154625	-0.176008	-0.0859357	-0.666505	-0.0817199	2.11124	0.183664		-0.0551845	0.0251523	0.0584257	0.0376224	0.270123	0.274611	-0.0850454		0.5775	0.6305
FBgn0003882	chr3R	213464	215535	+	tub	depleted	Active	YELLOW		49.593	29.6752	5.78008	6.01531		0.323341	0.162058	1.15618	0.530269	1.97617	1.42373	0.0349688	-0.0124531	-0.477379	0.368717	-0.169633		-0.0287391	0.0343975	0.108281	0.0753464	0.305898	0.216308	0.0221302		-0.401	-0.1275
FBgn0003884	chr3R	2912321	2914561	+	alphaTub84B	depleted	Active	NA		1407.48	1403.2	14.1288	14.1525		0.360341	0.236989	1.16833	0.971997	1.51727	0.368437	0.159363	0.841	-0.746619	4.9304	2.86048		-0.013831	0.00999684	0.0472695	0.0886133	0.199491	0.229266	0.0582964		NA	NA
FBgn0003885	chr3R	3356475	3358454	+	alphaTub84D	depleted	Null	NA		134.844	104.546	2.2759	2.2759		0.0298878	0.162491	0.78642	0.719285	1.08992	0.392557	0.0808389	-0.392994	-1.53908	4.61504	2.44071		0.128846	-0.0224132	0.107912	0.00256341	0.174869	0.269989	NA		-0.549	0.107
FBgn0003886	chr3R	5556943	5558972	-	alphaTub85E	depleted	Active	NA		4.03495	2.97098	5.43791	5.3335		-0.0252587	-0.0680736	0.409124	-0.0886796	0.140365	-0.0994389	0.128184	-0.467248	-2.13775	3.40569	0.827052		-0.0171458	-0.00055989	0.00954087	0.236215	-0.00828461	0.0781466	0.340378		-0.7995	-0.054
FBgn0003887	chr2R	15334824	15339105	-	betaTub56D	depleted	Active	YELLOW		960.272	952.037	12.7933	12.962		0.279595	0.304323	0.84752	0.879082	0.822646	0.463753	0.300066	-0.478264	-0.504896	1.99437	3.02495		-0.0329774	0.0254982	0.157877	0.104442	0.0841483	0.0918812	NA		-0.5685	-0.3505
FBgn0003888	chr2R	20193404	20200622	+	betaTub60D	enriched	Active	NA		295.356	64.5124	5.45597	5.79192		0.211895	0.0285043	0.738241	0.369335	0.117848	-0.0301881	-0.0503743	0.0577321	-2.24411	-0.660384	-1.76653		-0.0662357	0.108167	-0.048934	0.408815	-0.0604484	-0.239476	-0.394825		-0.248	0.285
FBgn0003889	chr3R	5234105	5236004	-	betaTub85D	depleted	Active	YELLOW		1.02184	0.604558	2.27092	2.27092		-0.387695	-0.159186	0.153192	-0.0911956	0.616165	-0.319498	-0.0909311	1.18014	-1.72134	2.33819	-1.4516		NA	NA	NA	NA	-0.0555559	-0.0332015	0.903554		2.0645	1.326
FBgn0003890	chr3R	23792730	23814106	-	betaTub97EF	depleted	Null	NA		123.654	113.704	10.2413	7.8688		-0.137344	-0.129552	-0.12908	-0.287566	-0.24468	-0.0534761	-0.0354303	-0.508082	-0.322229	-1.41568	-2.31973		0.360487	0.126594	-0.216555	-0.339442	-0.0643724	-0.000296602	0.836626		-0.116	-0.041
FBgn0003891	chr2R	17070827	17080418	+	tud	depleted	Active	NA		47.66	58.466	10.126	10.3892		-0.147337	-0.0815947	-0.138102	-0.13903	2.01876	1.37762	-0.00178825	-1.93382	-1.6926	-3.95056	-4.70436		0.388148	0.155689	-0.00663947	0.136461	-0.0440943	0.0651126	0.207967		1.6835	2.7065
FBgn0003892	chr2R	4537154	4552728	+	ptc	depleted	PcG	NA		5.02919	10.6002	2.29631	2.29176		0.0837366	0.0559735	0.173607	0.196913	-0.164215	-0.00575399	0.0522926	-0.325488	-0.312331	2.38376	0.996392		-0.383516	0.113425	0.308727	0.0837199	-0.0671595	0.0131713	NA		-0.207	-0.0225
FBgn0003896	chr2L	18859507	18881261	-	tup	depleted	PcG	BLUE		0.0184563	0	2.27533	2.27092		-0.0962175	-0.106387	-0.390789	-0.393998	-0.395056	-0.233462	-0.131183	-0.772933	-0.595503	-1.12425	-0.908772		NA	NA	NA	NA	NA	NA	NA		-0.072	0.516
FBgn0003900	chr2R	18872897	18935848	+	twi	depleted	PcG	NA		0.0523945	0	2.27175	2.27175		-0.115892	-0.158341	-0.266604	-0.438225	-0.372289	-0.411201	-0.128251	0.195542	-0.931487	-2.04187	-2.53891		NA	NA	NA	NA	NA	NA	0.29688		0.36	0.866
FBgn0003941	chr2L	4227699	4228561	+	RpL40	enriched	NA	YELLOW		2009.56	3304.73	13.6593	13.7705		0.368493	0.511786	1.56543	1.45362	1.34258	1.29127	0.238715	1.76541	1.31474	7.25256	5.06782		0.0311366	0.00405771	0.016665	0.0483815	0.0648289	0.0987272	-0.0158351		-0.0515	-0.109
FBgn0003942	chr2L	10408352	10410456	+	RpS27A	depleted	Active	YELLOW		3854.1	4189.75	14.5217	14.569		0.0363912	0.0494534	1.24224	0.955226	1.64028	0.803156	0.161186	-1.26728	-0.368865	-4.16804	-3.25768		-0.0226461	-0.0200277	-0.00872116	-0.00533862	-0.061252	-0.0350406	-0.0778792		NA	NA
FBgn0003943	chr3L	3899259	3903184	-	Ubi-p63E	depleted	Null	YELLOW		99.4694	314.584	12.5765	12.8342		-0.131965	0.218672	0.896865	0.542041	2.19982	2.03792	0.360277	2.37647	2.34956	0.0592051	-2.87027		0.0447774	0.0957544	0.111879	0.32429	0.125975	0.229093	0.339699		NA	NA
FBgn0003944	chr3R	12482345	12560148	-	Ubx	depleted	NA	BLUE		0.0161475	0	2.27092	2.27092		-0.119998	-0.189067	-0.336984	-0.48108	-0.386863	-0.340018	-0.160898	0.842476	-0.40001	-1.9005	-1.53919		NA	NA	NA	NA	NA	NA	NA		0.058	-0.103
FBgn0003950	chrX	20982441	20987941	-	unc	enriched	Null	NA		8.45488	2.8699	2.27092	2.27092		-0.0133854	0.399977	0.369644	2.14226	1.32706	0.477976	1.42891	1.24189	-0.385186	1.68202	8.57121		-0.335971	-0.169173	-0.0246381	-0.309212	-0.342408	-0.289636	NA		-2.069	-2.0805
FBgn0003961	chr2L	7780085	7781415	+	Uro	depleted	Null	NA		0.31277	0.0625902	2.27092	2.27092		-0.248874	-0.172558	0.0384064	-0.0992553	-0.321436	-0.105471	-0.22635	2.15506	-1.65245	-1.44042	-2.48581		NA	NA	NA	NA	0.0479215	-0.0289871	2.21013		0.8565	0.912
FBgn0003963	chr2L	476220	540560	+	ush	depleted	NA	NA		53.7165	28.7121	2.95994	2.79949		0.335429	0.129461	0.934893	0.763171	-0.384813	-0.316666	0.0517735	-0.121418	-0.689438	-1.00584	-1.40142		0.0282207	0.0704539	-0.000727686	-0.112808	0.039334	-0.0295068	0.242766		-0.297	0.249
FBgn0003964	chrX	1932831	1936344	-	usp	enriched	Active	YELLOW		15.1992	34.57	9.27337	9.06933		0.172877	0.488412	0.278794	1.85871	1.01239	0.247939	1.61006	1.634	5.37686	5.58781	11.2998		-0.374205	-0.136722	-0.201947	-0.316559	-0.393591	-0.413838	-0.38502		-1.276	-1.1495
FBgn0003965	chrX	10818005	10819664	+	v	enriched	Active	BLACK		0	0	2.40902	2.42235		-0.290076	0.149682	-0.166331	0.10207	-0.0126815	0.190097	0.1813	0.65052	-0.0211083	-3.37925	8.42862		NA	NA	NA	NA	NA	NA	0.0112523		-0.2035	0.4665
FBgn0003969	chrX	15893984	15899845	-	vap	depleted	Active	NA		29.4439	46.1895	8.60305	9.17137		-0.190284	0.572216	0.0871139	2.49213	1.61341	1.06887	1.65799	-1.41311	9.76093	-0.346788	11.8169		-0.545568	-0.289689	-0.435414	-0.376019	-0.31064	-0.447086	-1.26857		-0.924	-1.227
FBgn0003975	chr2R	8772137	8786890	+	vg	depleted	PcG	BLUE		0.145968	0.0355886	2.27092	2.27092		-0.146342	-0.110443	-0.380258	-0.489305	-0.380014	-0.282433	-0.182	-0.238098	-0.14963	-2.51246	-3.53035		NA	NA	NA	NA	NA	NA	NA		0.1235	-0.2725
FBgn0003977	chr2R	19247715	19253878	-	vir	depleted	Active	GREEN		10.4412	18.0875	5.2951	5.2951		-0.134624	0.102914	-0.124405	0.0469673	1.64361	0.416923	0.367445	0.92031	-2.57529	-1.59752	-4.61681		-0.100303	0.0522381	0.138098	0.06635	-0.256471	-0.0110334	0.295458		-0.887	-0.0075
FBgn0003978	chr2L	20064261	20065679	-	vls	depleted	Null	YELLOW		39.9424	33.4568	4.10455	4.10455		0.272479	0.141463	0.9147	0.854779	1.78346	0.457249	0.363309	1.09974	-0.775019	7.77952	3.43499		-0.197476	-0.0330347	0.300142	-0.0267563	-0.180431	0.107908	0.22249		-0.5635	-0.285
FBgn0003979	chr2L	5959596	5960340	-	Vm26Aa	depleted	Active	NA		0.0782001	0	2.27092	2.27092		0.202164	0.0011254	-0.106646	0.1579	-0.0780443	0.121913	0.557931	2.29322	-4.03589	5.08583	0.512592		NA	NA	NA	NA	NA	NA	-0.122902		-0.3855	-0.0365
FBgn0003980	chr2L	5957004	5957639	+	Vm26Ab	depleted	Active	BLACK		0.0821284	0.0669516	2.43254	2.43254		-0.116624	-0.12107	0.234832	0.055441	0.114477	-0.405064	0.146407	2.63164	-4.2327	4.06824	-0.886473		NA	NA	NA	NA	NA	NA	NA		NA	NA
FBgn0003983	chr2L	13411141	13411631	-	Vm34Ca	depleted	Null	NA		1.27065	0.382862	2.82736	2.83392		0.0679162	0.319848	-0.222188	0.0461646	0.952616	0.299797	0.294339	3.41749	-2.1357	2.72534	-1.84195		NA	NA	NA	NA	NA	NA	NA		-0.157	-0.059
FBgn0003984	chr3L	5806438	5838764	-	vn	depleted	PcG	NA		1.56639	0.274692	2.27702	2.27702		-0.0896808	-0.11138	-0.304702	-0.362533	-0.428918	-0.329637	-0.107607	-0.424018	-0.477706	-1.34205	-1.24932		NA	NA	NA	NA	0.149618	0.12178	NA		-0.806	-0.422
FBgn0003996	chrX	2684632	2690499	-	w	enriched	Null	NA		0.0435899	0.981451	3.13012	2.27092		0.0806512	0.356956	-0.306108	1.16048	-0.268148	0.143015	0.596096	2.06713	-0.233084	-1.64796	0.590465		NA	NA	NA	NA	-0.0895796	-0.0951738	-0.0499729		-0.1815	1.581
FBgn0003997	chr3L	18160845	18178741	-	W	depleted	PcG	NA		3.71799	1.42344	4.13821	3.07749		-0.0479898	-0.0968101	0.265746	-0.0355567	-0.245348	-0.302446	-0.189555	-1.67811	-0.102922	-0.335344	-0.850263		1.18912	0.173237	0.146982	-0.342433	-0.194754	-0.0148637	-0.631778		-0.74	-0.7325
FBgn0004003	chr2R	15136900	15138422	+	wbl	depleted	Active	BLUE		0	0.0882912	8.09845	6.57096		-0.0608094	-0.105271	-0.355015	-0.3088	-0.455319	-0.151853	-0.0585537	-1.88713	0.718337	4.22269	4.01165		NA	NA	NA	NA	NA	NA	-1.48315		0.256	-0.2625
FBgn0004009	chr2L	7307159	7316265	+	wg	depleted	PcG	BLUE		0.0426225	0.0169233	3.9274	3.9274		-0.0886955	-0.174754	-0.400991	-0.413861	-0.330382	-0.485278	-0.19707	0.298716	-0.878843	-3.03123	-4.16319		NA	NA	NA	NA	NA	NA	NA		-0.254	0.134
FBgn0004028	chrX	17999601	18010955	-	wupA	depleted	HP1_centromeric	NA		0.336913	0.0451997	6.01403	6.9427		-0.0927763	-0.0496915	-0.318386	0.843497	-0.433862	-0.118567	-0.105643	-0.334655	0.456535	-0.780969	9.61629		NA	NA	NA	NA	NA	NA	NA		-0.615	-0.129
FBgn0004034	chrX	250542	255278	+	y	enriched	Null	BLUE		2.79462	6.61481	2.27305	2.27305		-0.132912	0.168008	-0.0879076	0.590883	-0.283993	0.278752	0.0953838	-2.04703	-0.162224	-0.532222	4.39822		0.397261	-0.00827175	-0.0588036	-0.17886	-0.128612	0.0951113	NA		NA	NA
FBgn0004045	chrX	9947844	9949531	+	Yp1	enriched	Null	BLACK		0.409824	0.0596057	NA	NA		-0.285925	0.0309281	-0.107912	0.880819	-0.049185	-0.00568248	0.50762	1.99682	-1.0422	-1.13252	11.0441		NA	NA	NA	NA	NA	NA	NA		-0.923	-0.421
FBgn0004047	chrX	13653579	13655580	+	Yp3	depleted	Active	NA		1.33865	1.47323	2.28275	2.28275		0.124611	0.354894	0.364727	2.27507	1.39608	0.225601	1.66999	1.56791	2.03131	3.0913	10.2368		0.197181	0.0321437	0.00541875	-0.204911	0.0034025	-0.040041	NA		-1.2775	-0.782
FBgn0004049	chr3R	9254589	9260706	-	yrt	depleted	Null	YELLOW		14.6974	9.74362	8.71936	9.32624		-0.0679648	-0.0496477	0.155765	-0.0543815	1.4194	1.06067	0.0139851	0.952243	-1.20957	-0.72264	-1.62121		-0.267678	0.0584049	-0.0968483	-0.129347	0.168311	-0.0111487	0.00404349		0.665	0.1295
FBgn0004050	chrX	2341802	2344583	+	z	enriched	Null	YELLOW		12.1507	22.9601	6.73027	6.49355		0.116829	0.625563	0.3007	2.28844	1.40282	0.381129	2.04521	1.23482	8.18067	2.53928	12.0091		-0.503112	-0.177346	-0.327724	-0.422723	-0.152729	-0.188575	-0.105539		-1.081	-1.0115
FBgn0004052	chr3L	15502161	15502613	+	Z600	depleted	Active	RED		2.20188	0	2.27095	2.27095		1.10961	0.382174	-0.0888397	-0.193836	-0.533845	0.150552	0.00783955	4.48355	4.3999	-7.48296	-8.39603		NA	NA	NA	NA	NA	NA	NA		-0.5035	1.055
FBgn0004053	chr3R	2578586	2579916	-	zen	enriched	PcG	BLUE		0.0360849	0	2.27092	2.27092		-0.217902	-0.365059	-0.467833	-0.230069	-0.569358	-0.373226	0.0103942	3.46686	-0.921979	-4.20301	-2.53478		NA	NA	NA	NA	NA	NA	NA		-0.406	0.086
FBgn0004054	chr3R	2568857	2569858	-	zen2	enriched	PcG	BLUE		0	0	2.27092	2.27092		0.0657286	-0.051302	-0.491842	-0.545613	-0.361085	-0.459506	-0.168528	-0.875566	-1.82585	-0.624442	-3.49497		NA	NA	NA	NA	NA	NA	NA		0.9765	0.305
FBgn0004055	chr2R	20899585	20919260	+	uzip	depleted	NA	NA		13.7591	33.3808	4.41315	5.58667		-0.0288256	-0.137165	-0.151918	-0.103285	-0.220752	-0.0654508	-0.15021	-0.208313	-1.04439	-0.293922	-1.32292		0.221738	0.0386896	0.200707	-0.336915	0.0241808	0.0320703	-0.138553		0.158	-0.2495
FBgn0004057	chrX	19561285	19566386	+	Zw	depleted	Active	NA		13.9818	27.8048	2.27092	2.27092		0.293688	0.493904	0.905479	1.57251	0.160114	0.290885	1.16208	0.629793	2.36965	3.44929	10.5804		-0.522838	-0.188222	-0.412823	-0.218478	-0.474764	-0.536389	-0.412914		0.0785	-0.2965
FBgn0004066	chrX	16170303	16171620	+	Pros28.1	depleted	Active	NA		220.122	274.877	10.119	10.33		0.425369	0.683771	0.775938	1.92392	1.03707	0.384481	1.96631	1.21526	9.80116	3.20411	11.6552		-0.301927	-0.30617	-0.325094	-0.451606	-0.454422	-0.431062	-0.795497		-0.652	-0.5565
FBgn0004087	chr3R	12306889	12307600	+	Dhfr	depleted	Active	YELLOW		39.1143	63.2175	8.26012	8.20184		0.736011	0.27263	1.12408	1.10201	1.14136	0.844883	0.0379318	2.52442	3.9001	8.92886	9.00464		-0.147215	-0.0672238	0.0110931	-0.268385	-0.197414	-0.0341642	-0.557702		-1.164	-0.143
FBgn0004101	chr2R	20230384	20263996	+	bs	enriched	PcG	NA		6.00335	7.39928	7.2936	7.27244		-0.0176597	0.0031166	-0.187111	-0.151897	-0.270533	-0.182371	-0.0362608	0.682267	-0.842856	-0.608889	-1.331		-0.506588	0.0344949	-0.0315538	-0.0388901	-0.200342	-0.0912413	-0.105835		-0.1825	0.7005
FBgn0004102	chrX	8524192	8544714	-	oc	depleted	PcG	BLUE		0.025636	0.010518	2.27265	2.27265		-0.167155	-0.0661545	-0.370288	-0.257844	-0.42559	-0.195121	-0.148512	-0.480462	-0.234506	-3.04865	2.25174		NA	NA	NA	NA	NA	NA	NA		0.2135	0.2535
FBgn0004103	chr3R	8249343	8251639	-	Pp1-87B	depleted	Active	YELLOW		207.268	157.303	11.0689	11.151		0.520807	0.316191	0.690114	1.31547	0.981544	0.901967	0.166702	0.401221	0.227693	0.908065	-0.692591		-0.00782443	0.0722609	0.0967149	-0.0480452	0.2037	0.159967	-0.170895		NA	NA
FBgn0004106	chr2L	10384739	10386262	-	cdc2	depleted	Active	YELLOW		70.7206	56.2682	2.50814	2.50737		0.15769	0.13899	0.447734	0.493155	1.4102	1.48326	-0.0515	-0.56342	0.280965	0.661887	0.282289		0.125628	-0.0680472	0.0760804	-0.289544	0.0571953	-0.0563635	-0.802581		-0.503	-0.536
FBgn0004107	chr3R	16561345	16564136	+	cdc2c	depleted	Null	YELLOW		34.069	17.1746	5.49284	5.83621		-0.0193974	-0.144326	0.887552	0.331456	1.4272	1.11486	-0.0527057	-0.00313599	-0.857234	3.16371	-1.0654		0.296531	0.0147132	0.488318	-0.221778	0.0435932	0.083684	-0.502128		-0.064	0.333
FBgn0004108	chr3L	16759172	16770565	+	Nrt	depleted	Null	NA		6.87699	3.82703	NA	NA		-0.059864	-0.0286463	-0.102415	-0.221766	-0.0588248	-0.162749	-0.0629566	-1.07637	-0.869331	0.114717	-1.00842		0.178072	-0.02225	-0.0711581	-0.137754	0.257161	0.417109	-0.179473		NA	NA
FBgn0004110	chr3R	17204699	17207692	+	tin	depleted	PcG	NA		0.221522	0.281796	2.27172	2.27172		0.0545539	0.0167343	-0.364972	-0.356429	-0.251583	-0.338163	0.0395997	0.659105	-0.789985	-2.10397	-3.8853		NA	NA	NA	NA	0.183287	0.0478823	NA		-0.3215	-0.2
FBgn0004117	chr3R	11135915	11140919	+	Tm2	depleted	Active	NA		0	0.0216511	3.47889	3.47889		0.0403649	-0.142798	-0.21145	-0.205572	-0.0549649	-0.202859	-0.185805	-1.00326	-0.144457	1.20177	1.93452		NA	NA	NA	NA	-0.0164675	-0.077314	0.96785		0.0775	0.0645
FBgn0004118	chr3R	20334950	20340828	-	nAcRbeta-96A	depleted	Null	NA		13.0972	1.26802	2.27092	2.27092		-0.114829	-0.120739	-0.142293	-0.354643	0.28851	0.443068	-0.21007	-0.877327	-0.911245	-1.04818	-2.34496		-0.757881	0.0887238	0.358224	0.553403	-0.262904	-0.0654494	NA		0.604	0.282
FBgn0004132	chr2R	3453378	3454243	-	boca	depleted	Active	YELLOW		36.1456	69.0497	8.9972	9.01216		1.4062	0.654519	1.3669	1.55959	1.18255	0.966962	0.231723	3.0289	3.48987	9.99147	6.48341		0.259263	-0.0430691	-0.0312099	0.0173424	0.0691995	-0.116398	-0.277029		-0.8405	-0.337
FBgn0004133	chr2R	3467993	3474584	-	blow	depleted	Active	NA		35.1113	35.4028	NA	NA		0.111051	0.174438	0.409863	0.133441	0.166626	0.481631	0.151303	0.548717	-1.38473	0.796094	-0.74054		-0.314721	0.117629	0.00973683	0.471012	0.269067	0.202277	0.0558985		-0.176	0.913
FBgn0004143	chrX	6943509	6944354	+	nullo	enriched	Null	BLACK		0.0590208	0	2.27092	2.27092		-0.205705	0.00480838	-0.212171	0.00743238	-0.260895	-0.217137	0.146581	2.80599	-0.313321	-1.36453	0.108194		NA	NA	NA	NA	NA	NA	NA		0.1695	0.534
FBgn0004167	chr3L	3336860	3368133	+	kst	depleted	Active	NA		61.7983	141.813	7.23795	7.58967		-0.195507	-0.0119402	0.092788	0.221299	0.625312	0.457007	0.0181863	-0.954	-1.21256	-1.67807	-2.61315		-0.0163154	0.0185876	-0.140434	-0.0965663	0.195204	-0.00870902	1.24242		-0.36	0.4975
FBgn0004168	chr2R	14954660	15009463	+	5-HT1A	depleted	NA	NA		0.0112969	0	2.27408	2.27408		-0.173546	-0.156522	-0.368374	-0.508108	-0.464645	-0.408319	-0.128159	-0.15822	-0.615407	-2.09204	-1.64992		NA	NA	NA	NA	NA	NA	NA		-0.2145	-0.097
FBgn0004169	chrX	13487507	13496611	-	up	enriched	Null	NA		0.169118	0.483613	2.61436	2.63695		0.153823	0.0241228	-0.345	1.01626	-0.26046	0.0920261	0.175248	-1.46257	0.0140744	-0.441405	6.4406		NA	NA	NA	NA	-0.221956	-0.38201	0.948575		-0.347	-0.1745
FBgn0004170	chrX	290093	291530	+	sc	enriched	Null	BLACK		0	0	2.27092	2.27092		-0.135469	-0.0802301	-0.342124	-0.207265	-0.422654	-0.0737784	-0.0935519	-0.744002	-1.08977	-2.92012	7.68027		NA	NA	NA	NA	NA	NA	-1.26314		0.6255	1.666
FBgn0004171	chr3R	24118520	24119585	+	Mst98Cb	enriched	Null	BLUE		0.147078	0	2.27092	2.27092		-0.638685	-0.462871	0.00676409	-0.518995	-0.495866	-0.906771	0.129809	1.29477	-2.32465	-0.527046	-2.88721		NA	NA	NA	NA	NA	NA	0.618073		0.222	1.2125
FBgn0004172	chr3R	3191572	3191984	+	Mst84Da	enriched	Null	BLACK		0	0	NA	NA		-0.0488046	0.203537	-0.47737	-0.446938	0.0652099	-0.24152	0.205437	1.40633	-4.18071	-0.898454	-1.53336		NA	NA	NA	NA	NA	NA	0.384976		NA	NA
FBgn0004173	chr3R	3190882	3191349	-	Mst84Db	enriched	Null	BLACK		0	0	2.27092	2.27092		-0.440706	0.199657	-0.202761	-0.789609	-0.325647	-0.817237	0.211653	2.65739	-3.95036	1.14097	-1.55815		NA	NA	NA	NA	NA	NA	0.155278		0.103	0.196
FBgn0004174	chr3R	3189976	3190395	-	Mst84Dc	enriched	Null	BLACK		0	0	2.32434	2.32434		-0.224094	-0.317396	-0.285334	-0.651924	-0.635408	-0.74845	-0.344486	-0.728269	-1.9908	-0.467044	-0.842915		NA	NA	NA	NA	NA	NA	0.128507		-0.016	0.056
FBgn0004175	chr3R	3189029	3189495	-	Mst84Dd	enriched	Null	BLACK		0	0	2.27092	2.27092		-0.213464	0.0870865	-1.06619	-0.780948	-0.890469	-0.566163	0.0999188	-0.185117	0.786876	-1.80084	-1.59524		NA	NA	NA	NA	NA	NA	0.0955065		0.735	0.502
FBgn0004177	chr2L	7827650	7833576	+	mts	depleted	NA	NA		180.885	120.443	9.47848	9.35117		0.155233	0.0629734	0.12145	0.195879	0.52628	0.660082	-0.0499557	-0.733256	0.766632	0.703561	0.159342		-0.042389	-0.037501	0.167522	-0.0246822	0.036679	-0.0497507	-0.0928374		0.6045	1.3065
FBgn0004179	chr3L	22260482	22266845	+	Csp	depleted	HP1_centromeric	NA		68.0887	34.2352	10.7239	10.8384		0.197074	0.228623	1.07279	0.778963	0.713824	1.04445	-0.102949	-1.00545	0.294184	0.968007	0.981788		-0.205143	0.00481927	0.0263188	0.0235809	-0.0362533	-0.0119938	0.103762		-0.062	-0.2305
FBgn0004181	chr2R	21062649	21064238	-	Peb	enriched	NA	BLUE		0	0	2.27092	2.27092		-0.032696	-0.111535	-0.338733	-0.39423	-0.101058	-0.223136	-0.200907	-0.796463	-0.998217	-2.56756	-0.804276		NA	NA	NA	NA	NA	NA	NA		0.68	0.82
FBgn0004197	chr3R	22997812	23019989	-	Ser	depleted	PcG	NA		2.18621	11.807	3.51946	3.51946		-0.0686918	-0.0181463	-0.194129	0.151128	-0.367434	-0.0451579	0.00395297	0.0100797	-1.47274	-2.14604	-2.54016		-0.739449	-0.344846	-0.0495664	-0.577931	0.0723128	-0.254594	-0.0131294		1.183	1.0095
FBgn0004198	chrX	7503181	7572892	+	ct	depleted	Null	NA		25.2779	12.5461	2.27092	2.27092		-0.0158713	0.103289	0.0962214	0.817442	-0.116273	-0.078448	-0.0104148	-1.18994	0.281081	0.76762	3.40538		0.236044	0.0462784	-0.0456471	0.142139	0.186608	0.0575482	NA		-0.7545	-0.4715
FBgn0004227	chrX	16255602	16265580	+	nonA	depleted	Active	YELLOW		33.1241	20.1142	6.40495	6.65663		0.0256691	0.370261	0.0588036	1.9082	0.769678	0.718929	0.937952	-2.53934	5.13475	2.04582	9.99726		-0.583518	-0.184704	-0.658858	-0.480292	-0.00328956	-0.28719	-0.376958		-1.4675	-1.6335
FBgn0004228	chr3L	15510524	15512692	-	mex1	depleted	Active	YELLOW		0.960447	0.207483	2.27092	2.27092		-0.124932	-0.24208	0.454823	-0.0208435	0.373369	0.181286	-0.304763	-3.65493	-1.05619	0.628237	0.70895		NA	NA	NA	NA	NA	NA	0.021672		0.5715	1.073
FBgn0004237	chr3R	9482568	9486253	-	Hrb87F	depleted	Active	YELLOW		255.593	148.083	11.3159	11.3281		0.0830011	-0.0611705	0.280472	0.0725697	1.02993	1.13979	-0.087169	-0.613166	-0.778549	0.350446	-1.97998		0.257111	-0.0704658	0.100786	-0.342038	0.303449	0.170527	-0.47141		2.079	2.333
FBgn0004240	chr2R	14753270	14753765	+	Dpt	enriched	Null	BLACK		0.11507	0.278589	2.27092	2.27092		-0.106791	-0.118867	-0.504286	-0.363589	-0.645039	-0.531276	-0.141252	-1.36061	-0.510594	-2.65871	-2.88597		NA	NA	NA	NA	NA	NA	NA		-0.3535	-0.2585
FBgn0004242	chr2L	2772327	2799979	-	Syt1	depleted	Null	NA		0.0790562	0	2.27092	2.27092		-0.017551	-0.137855	-0.414546	-0.421766	-0.367073	-0.354375	-0.280045	-1.26535	-0.373759	-1.12832	-1.24971		NA	NA	NA	NA	-0.146992	-0.0621988	-0.0573027		-0.01	-0.2565
FBgn0004244	chr3L	9138938	9175249	-	Rdl	depleted	Null	NA		0.041874	0	2.60781	2.60781		0.00261477	-0.15102	-0.441583	-0.45721	-0.478077	-0.337564	-0.238521	-0.753485	-0.207691	-1.21668	-1.08861		NA	NA	NA	NA	NA	NA	NA		0.1875	0.26
FBgn0004359	chr3R	22707456	22736719	+	T48	depleted	Null	NA		1.07805	1.90597	NA	NA		-0.0838558	-0.169129	-0.157467	-0.246577	-0.392931	-0.324171	-0.178025	-0.627279	-0.740938	-1.31449	-1.49327		0.0730171	-0.096655	-0.147165	-0.318754	-0.161018	-0.0698832	-0.150195		0.0935	0.27
FBgn0004360	chr2R	5381671	5390693	+	Wnt2	enriched	Null	BLACK		0.0464523	0.0545317	2.27092	2.27092		-0.161741	-0.146097	-0.200026	-0.400827	-0.358439	-0.413628	-0.0908885	0.599591	-1.62466	-1.93391	-2.47325		NA	NA	NA	NA	NA	NA	-0.405476		0.1245	0.0435
FBgn0004362	chr2R	17588963	17604232	+	HmgD	depleted	Active	RED		800.851	273.48	7.18614	7.56255		0.805532	0.336588	0.812973	0.466196	-0.127327	-0.0482382	-0.0213916	0.464534	1.69294	2.53781	1.43202		0.112874	-0.110733	0.219526	-0.355425	0.0616026	-0.179387	-0.661877		-0.3305	0.1135
FBgn0004363	chr2L	10847227	10850848	-	porin	depleted	Null	YELLOW		524.255	357.528	10.2425	10.4719		0.112422	0.100898	0.480681	0.200538	1.22602	1.10937	-0.0236448	0.281442	-0.619498	-1.35189	-1.82776		0.227619	-0.10077	0.120881	-0.167345	0.152883	0.166774	0.192417		-0.066	-0.2225
FBgn0004364	chr2R	15999016	16004437	+	18w	enriched	Null	NA		0.264336	0.318617	5.84542	5.63725		NA	NA	NA	NA	NA	NA	NA	1.09418	-2.91265	1.3965	-0.608768		NA	NA	NA	NA	-0.00559446	0.0938667	0.0153055		NA	NA
FBgn0004367	chrX	16285731	16293883	+	mei-41	depleted	Active	NA		5.96075	7.4535	2.27092	2.27092		-0.116976	0.528798	0.00785756	2.24913	1.7516	0.847528	1.94448	-0.12555	7.6016	3.27201	12.2727		-0.272259	-0.0975376	-0.174601	-0.361032	-0.420051	-0.191672	0.0621966		-2.1595	-1.666
FBgn0004368	chrX	4833161	4849949	+	Ptp4E	depleted	Null	NA		14.7238	15.5129	2.30696	2.30741		0.114789	0.183614	0.37651	1.98815	0.185362	0.225442	0.392485	0.040958	0.780009	0.680355	6.67543		-0.439909	-0.193038	-0.157821	0.0458898	-0.198869	-0.179618	0.516679		-1.0605	-0.863
FBgn0004369	chr3R	25203368	25312853	+	Ptp99A	depleted	NA	NA		9.50316	9.27228	2.27092	2.27092		-0.156298	-0.197509	-0.269815	-0.448102	-0.373494	-0.387793	-0.11779	0.216312	-0.40001	-1.53428	-1.81648		-0.0333503	0.0355646	0.00621755	-0.138178	0.06184	-0.0952315	NA		0.8165	0.394
FBgn0004370	chrX	11516048	11571371	+	Ptp10D	depleted	Null	NA		4.79517	8.95928	2.56896	2.5712		-0.0210799	0.0832098	-0.137084	1.00604	-0.173843	0.0770695	0.10082	-0.86305	1.67215	-0.0518204	7.40697		-0.292752	-0.0964783	-0.312954	-0.12318	-0.241176	-0.403436	0.19549		-1.9575	-1.7105
FBgn0004372	chr3L	3024129	3026521	-	aly	enriched	Null	BLACK		0.548693	0.0205977	2.27118	2.27118		-0.293757	-0.0823755	-0.116052	-0.272004	-0.0908875	-0.140538	-0.0300268	0.308305	-2.6883	-3.02173	-4.38737		NA	NA	NA	NA	NA	NA	NA		0.583	-0.366
FBgn0004373	chr3L	305393	319884	-	fwd	enriched	Active	NA		20.2981	24.4672	7.67363	7.6982		-0.0561743	0.0692669	0.255675	0.312979	0.404449	0.540054	0.453279	-1.11672	-0.269523	-1.15602	-2.18817		-0.186204	0.135857	-0.0127538	-0.0748362	0.155713	0.0621635	0.0963048		-0.363	-0.301
FBgn0004374	chr2L	20075757	20089698	+	neb	depleted	Active	NA		10.4776	17.7201	2.28091	2.28091		0.214406	0.0434418	0.573744	0.154025	0.323034	0.259072	-0.021015	-0.29913	0.0871701	2.16505	1.65183		0.0932376	-0.0117421	0.219778	-0.0431192	0.122489	0.0440626	0.560774		0.723	0.9575
FBgn0004378	chr3L	1241568	1245910	-	Klp61F	enriched	Null	YELLOW		50.12	39.9428	NA	NA		-0.120243	-0.0246093	0.336562	0.395832	1.88698	1.11453	0.131199	-0.270642	-0.982411	-0.690618	-0.283962		-0.0928093	-0.0930971	0.222603	-0.36435	0.152059	-0.188095	0.0121882		-0.0655	0.1745
FBgn0004379	chr3L	9355736	9360146	-	Klp67A	depleted	Active	YELLOW		19.6934	17.4958	NA	NA		0.318781	0.0280156	0.753442	0.739158	1.34302	0.826752	-0.0136774	0.793922	0.413048	2.45539	1.18197		0.148678	-0.0909951	0.124477	-0.349691	0.238965	-0.0695004	0.353417		0.381	0.7845
FBgn0004380	chr3L	5349964	5352492	-	Klp64D	depleted	Null	YELLOW		9.3959	24.4081	6.72984	6.6439		0.00833212	0.111594	0.523893	0.503995	1.46053	1.18326	0.13071	0.684482	0.990521	0.861882	-0.822883		-0.116999	0.0157349	-0.174706	0.0254047	0.181269	0.221823	0.334708		0.0305	0.52
FBgn0004381	chr3L	11788714	11791975	+	Klp68D	depleted	Active	YELLOW		8.99101	11.5268	8.72426	8.64281		-0.155023	0.011301	0.366199	0.125336	1.46624	0.64832	0.050665	-0.316141	-0.623763	0.310861	0.915715		-0.231093	0.0862979	-0.00304378	0.198824	0.0276813	0.0366011	0.296874		-0.148	0.1435
FBgn0004387	chr3R	23373497	23384867	-	Klp98A	depleted	Null	NA		10.7358	27.3308	8.00217	8.60952		-0.111977	0.00838479	0.210165	0.0479397	0.235518	0.748775	0.0512267	-1.02964	-0.176628	1.07429	1.52329		-0.195186	0.0559626	-0.185837	-0.0887401	0.100654	0.0267938	-0.0397144		-0.216	-0.0725
FBgn0004389	chr3R	27019084	27020111	+	bnk	enriched	Null	BLACK		0.0340282	0	2.27092	2.27092		-0.154413	-0.239547	-0.110226	-0.549511	0.05459	-0.596719	-0.0130579	2.65243	-1.86188	-0.551234	-3.6616		NA	NA	NA	NA	NA	NA	NA		NA	NA
FBgn0004390	chr3L	9832193	9848385	-	Gap1	depleted	Active	NA		26.1498	12.9331	2.60122	2.94746		0.192264	0.108062	0.812281	0.442835	-0.0540883	0.168165	-0.0460525	-0.790951	-0.0197775	-1.03042	-0.472012		-0.175341	0.0397608	0.0113718	0.0107451	0.20819	0.259492	0.0811843		-0.6815	0.347
FBgn0004391	chrX	15349577	15356474	-	shtd	depleted	Active	NA		19.5776	17.1696	5.81727	6.06877		-0.188267	0.493918	0.0484413	2.07126	1.97508	0.396918	2.18672	0.182739	10.6954	3.73889	13.2887		-0.687333	-0.328476	-0.378963	-0.417527	-0.629235	-0.602241	0.205375		-1.606	-1.683
FBgn0004394	chr2L	12657165	12686306	+	pdm2	depleted	PcG	NA		0.0409271	0	2.27092	2.27092		-0.169247	-0.211718	-0.340222	-0.527708	-0.357485	-0.401013	-0.161378	-0.758916	-0.142795	-2.15426	-2.40188		NA	NA	NA	NA	NA	NA	NA		-0.1145	-0.095
FBgn0004395	chr3R	18975375	18983584	-	unk	depleted	PcG	NA		34.607	11.1437	7.78087	7.65764		0.000188699	0.0237641	-0.0839076	-0.0922328	1.14905	1.18282	-0.088794	-2.37253	-0.937959	-2.2729	-1.89504		-0.0386132	0.00563021	0.104858	-0.09789	-0.139226	-0.22143	-0.425648		0.4065	0.6595
FBgn0004396	chr3L	15528495	15546314	+	CrebA	depleted	Null	NA		36.5464	11.1168	12.9646	12.7759		0.167209	-0.00829297	0.512004	0.204197	-0.329437	-0.0878815	-0.169503	-1.79933	0.621394	0.577079	0.60571		0.119105	-0.0120845	0.150841	-0.0297256	-0.0559022	-0.192477	0.0194072		-0.847	-0.3615
FBgn0004397	chrX	2108380	2116600	-	Vinc	depleted	Active	NA		35.7886	48.6076	11.9074	11.6149		0.0862558	0.569335	0.0985169	1.83457	0.543755	0.436704	1.81143	0.195294	4.22069	1.44752	9.5431		-0.627517	-0.207942	-0.393207	-0.232863	-0.613848	-0.502928	-0.317671		-1.43	-1.601
FBgn0004400	chr2R	13515996	13521021	-	rhi	depleted	Null	BLACK		6.69284	14.0906	2.27092	2.27092		-0.159182	-0.0336422	0.217613	-0.0919142	1.01166	1.08322	-0.0782494	-1.64471	-0.865177	-1.11805	-0.622386		-0.0123644	-0.00555994	0.41864	-0.158377	-0.0887446	0.10088	NA		-0.577	-0.1455
FBgn0004401	chr3L	17631203	17638136	-	Pep	depleted	Null	NA		119.306	144.96	10.1721	10.4298		-0.00471598	0.0207152	0.0794377	0.154078	1.06724	1.04215	-0.0414705	-1.09638	-0.813975	0.0470717	-0.992437		-0.130239	0.0230282	0.327064	0.00796501	0.113456	0.117954	0.359286		0.1295	0.264
FBgn0004403	chrX	7827775	7828710	+	RpS14a	depleted	Active	YELLOW		2056.5	4108.21	14.6472	14.8044		0.678984	0.439904	0.971902	1.63419	1.10791	0.341101	1.32043	3.71196	4.91067	3.48858	5.12467		NA	NA	NA	NA	-0.391779	-0.452993	NA		-0.5515	-0.696
FBgn0004404	chrX	7828931	7829825	+	RpS14b	depleted	Active	YELLOW		921.44	1626.25	12	12.2098		1.08164	0.714916	0.788494	1.64689	0.999429	0.2128	1.3788	3.68482	6.10454	4.49216	8.066		NA	NA	NA	NA	-0.292627	-0.260103	NA		-1.104	-1.069
FBgn0004406	chr2L	13823980	13827772	-	tam	depleted	Active	NA		16.384	12.8943	2.27092	2.27092		-0.0352145	-0.0304077	0.199774	0.154345	1.64169	0.649256	0.0778154	0.145705	-1.20817	1.567	-0.610219		-0.0392596	0.140725	0.38552	0.136562	0.0137399	0.187713	0.647351		0.8025	0.027
FBgn0004407	chr2L	13831482	13833105	-	DNApol-gamma35	depleted	Active	YELLOW		33.1326	29.0158	NA	NA		-0.0286423	0.0605103	1.06162	0.742028	2.2086	1.47677	0.0929586	0.428824	-1.38512	6.77857	3.27921		NA	NA	NA	NA	NA	NA	NA		NA	NA
FBgn0004414	chr3L	22075820	22076467	+	msopa	depleted	HP1_centromeric	BLACK		0.161414	0	2.27092	2.27092		-0.0221138	0.00160345	-0.375086	-0.665375	-0.249602	-0.215749	-0.288817	1.28781	-0.186808	-1.07138	-2.89749		NA	NA	NA	NA	NA	NA	NA		-0.435	-0.143
FBgn0004419	chr2L	10239341	10242172	+	me31B	depleted	Active	YELLOW		109.038	70.7059	9.4557	9.72295		0.0291851	0.158228	-0.110682	0.213312	1.07218	1.19022	0.0324986	-3.24405	0.414119	-1.56311	-2.94725		-0.0535193	0.00478224	0.102862	-0.231965	0.00151365	-0.0816888	-0.70147		NA	NA
FBgn0004425	chr3L	1207371	1207981	+	LysB	enriched	Null	BLUE		0	0	NA	NA		-0.541226	0.0139545	0.0543518	-0.726107	-0.221476	-0.787573	0.22161	0.264753	-3.33841	-1.61731	-3.18621		NA	NA	NA	NA	NA	NA	NA		NA	NA
FBgn0004426	chr3L	1210485	1210971	+	LysC	enriched	Null	BLUE		0	0	NA	NA		-0.377296	-0.0441909	-0.318282	-0.536334	-0.716819	-0.839505	0.421626	0.305938	-2.04482	-1.91652	-4.35627		NA	NA	NA	NA	NA	NA	NA		NA	NA
FBgn0004427	chr3L	1210717	1211196	-	LysD	enriched	Null	BLUE		0.143823	0	NA	NA		-0.382218	-0.0251197	-0.169812	-0.66062	-0.527538	-0.925192	0.491447	1.08768	-2.58453	-1.69067	-4.35627		NA	NA	NA	NA	NA	NA	NA		NA	NA
FBgn0004428	chr3L	1212827	1213406	+	LysE	enriched	Null	BLUE		0	0	NA	NA		-0.349806	-0.00606357	-0.334824	-0.626099	-0.430965	-0.61339	0.266148	1.10879	-1.50485	2.20488	-3.59198		NA	NA	NA	NA	NA	NA	NA		-0.0515	0.458
FBgn0004429	chr3L	1218082	1218696	-	LysP	enriched	Null	BLUE		0	0	12.598	2.94872		-0.0353719	-0.0378786	-0.342228	-0.234216	-0.751176	-0.249359	0.171081	2.58739	-1.95821	3.51308	-0.518522		NA	NA	NA	NA	NA	NA	-0.234352		NA	NA
FBgn0004430	chr3L	1227747	1228238	+	LysS	enriched	Null	BLUE		0	0	2.28775	2.28934		-0.296168	0.0518415	-0.221661	-0.192252	-0.737687	-0.381507	0.265927	1.07006	-3.50352	0.68755	-2.76473		NA	NA	NA	NA	NA	NA	-0.160924		-0.1185	0.071
FBgn0004431	chr3L	1194739	1195302	-	LysX	enriched	Null	RED		10.3367	0.5817	2.4221	2.4221		-0.0617769	0.188238	1.30697	0.0322115	-0.520998	0.0272132	0.343451	1.16678	-1.30726	-0.841789	-0.600949		NA	NA	NA	NA	0.089954	0.0302351	0.156319		0.083	0.1345
FBgn0004432	chrX	16211706	16214403	-	Cyp1	depleted	Active	YELLOW		1029.41	825.593	13.1192	13.1527		0.625927	0.663404	0.680208	1.56164	0.360717	0.456705	1.14272	-0.997037	4.71938	4.86386	6.64794		-0.230274	-0.272695	-0.133191	-0.428989	-0.537144	-0.574188	-0.694436		-1.9755	-1.574
FBgn0004435	chr2R	8500245	8510702	+	Galpha49B	depleted	NA	NA		158.414	18.5588	5.16426	5.19267		-0.174206	-0.168082	0.338687	-0.267242	1.11478	1.39823	-0.209751	-2.71638	-0.0129306	-1.27032	-1.06447		-0.168501	0.086551	-0.344227	-0.0921847	0.120697	0.102551	NA		0.1185	0.0325
FBgn0004436	chr3R	774477	778404	-	UbcD6	enriched	NA	RED		115.384	96.5865	6.0597	6.04185		0.20505	0.119139	0.914816	0.75561	0.675942	1.45174	0.0245992	-1.23575	1.13566	-0.831183	0.933241		-0.0139027	0.140589	-0.155736	0.227886	-0.0504532	-0.0664166	-0.0225457		0.5005	-0.3225
FBgn0004449	chr3L	22286144	22400963	-	Ten-m	depleted	HP1_centromeric	NA		68.0108	2.51632	3.33725	3.9426		-0.14482	-0.157246	0.225924	-0.431104	-0.382377	-0.433367	-0.0640237	-0.187372	-1.06627	-1.51764	-2.07699		0.629289	0.170067	-0.1952	0.481144	0.457393	0.373087	-0.144649		0.092	0.1435
FBgn0004456	chrX	13108442	13152523	-	mew	depleted	NA	NA		16.8469	54.359	8.13612	7.99297		0.0703006	0.0748034	-0.0247514	0.968967	-0.269908	-0.0494076	0.0586903	-1.7282	1.19094	1.44049	5.79745		0.134331	-0.166059	-0.321919	-0.166785	0.111135	-0.120915	-0.0662622		-2.157	-1.9745
FBgn0004462	chrX	18682497	18700090	+	Pk17E	depleted	Active	NA		9.26065	10.6655	5.10146	5.15909		-0.147654	0.488142	-0.198674	2.38364	-0.0343232	0.381057	1.49558	0.194119	2.05999	-0.255306	11.9534		-0.413533	-0.318008	-0.63191	-0.131563	-0.332753	-0.401787	NA		-1.204	-1.095
FBgn0004463	chr2R	7926546	7930128	+	RpIII128	depleted	Active	YELLOW		20.1561	20.4706	5.45947	5.64881		-0.233362	0.0137043	0.38599	0.116048	1.85826	1.43071	0.140086	0.346206	-1.51013	-0.540916	-1.11786		0.137275	0.0166221	0.233448	0.108655	0.142457	0.159026	0.414422		0.081	1.3995
FBgn0004465	chr3L	16603762	16605299	-	Su(P)	depleted	Active	YELLOW		38.6507	50.6846	7.99528	8.22818		0.43735	0.262687	1.20343	0.821318	1.55023	0.675761	0.272029	0.414011	1.53142	7.33403	4.29632		-0.213843	-0.0413472	0.159804	-0.0746214	-0.000611362	0.0449379	0.426969		-0.296	-0.233
FBgn0004507	chr2L	2130813	2137296	+	GlyP	depleted	Active	NA		33.9121	16.3455	10.0208	9.74566		0.157621	-0.0364164	0.41732	0.0516244	0.881543	-0.0256678	-0.0310039	-1.35321	-1.27626	0.404514	0.123595		-0.505242	0.147425	-0.121526	0.881897	0.103015	0.0149723	1.82166		0.17	0.323
FBgn0004509	chr3R	21173153	21298780	-	Fur1	depleted	NA	NA		17.4359	14.0472	2.31769	2.31829		-0.09555	-0.101174	-0.27607	-0.323672	-0.414068	-0.216885	-0.174533	-1.13357	-0.607169	-1.98734	-1.971		-0.377462	0.0170196	-0.380694	-0.0942709	-0.0515953	-0.32925	0.0457273		-0.712	-0.225
FBgn0004510	chr3R	22736497	22738608	-	Ets97D	enriched	Null	YELLOW		17.8509	27.8778	NA	NA		-0.0714941	-0.0243115	0.565725	0.26417	1.83797	1.16099	0.110072	-0.321862	-1.10952	-2.14148	-2.94886		0.099552	0.0713767	0.202489	0.00822399	0.252685	0.147264	0.154278		-0.3485	0.147
FBgn0004511	chrX	11663802	11672817	-	dy	depleted	Null	BLACK		0.123941	0.0608333	2.27092	2.27092		-0.0607541	0.0526058	-0.163119	0.435158	-0.26686	-0.197662	0.0930703	-0.0147515	-0.368762	-0.0406188	8.52436		NA	NA	NA	NA	NA	NA	NA		-0.275	-0.215
FBgn0004512	chr2R	8827828	8833852	-	Mdr49	depleted	PcG	BLUE		0.855221	7.09521	2.27092	2.27092		-0.40243	-0.0278858	-0.141569	0.043336	-0.172315	0.306054	-0.0267767	0.930649	-1.53931	0.204891	-1.08206		0.111209	-0.0640214	-0.411345	0.342883	-0.118708	0.0702927	0.728419		0.011	-0.0825
FBgn0004513	chr3L	6233600	6238846	-	Mdr65	enriched	Null	BLACK		0.0694301	0	2.27253	2.27253		-0.234231	-0.233041	-0.286476	-0.551192	-0.445063	-0.487631	-0.0727828	-0.357809	-0.41101	-1.41348	-1.38992		NA	NA	NA	NA	NA	NA	-0.145127		2.668	2.084
FBgn0004514	chr3L	22028103	22058379	+	Oct-TyrR	depleted	Null	NA		0	0.0122964	2.27092	2.27092		-0.264777	-0.164962	-0.27697	-0.478173	-0.404542	-0.399893	-0.14568	-0.460884	-1.02119	-0.847986	-1.19047		NA	NA	NA	NA	NA	NA	NA		0.9185	2.1225
FBgn0004516	chr3L	4074077	4088744	-	Gad1	depleted	Null	NA		0.0199165	0.0154633	2.27092	2.27092		-0.159413	-0.160122	-0.310878	-0.411313	-0.342481	-0.37304	-0.146295	-0.314293	-0.738343	-2.1953	-2.66082		NA	NA	NA	NA	NA	NA	0.932257		-0.358	-0.325
FBgn0004552	chr3L	4141467	4142070	+	Akh	depleted	PcG	YELLOW		0.441612	0.119833	2.27092	2.27092		-0.373907	-0.19371	-0.104085	-0.0449326	1.33623	1.13063	-0.0930136	0.784219	-0.752882	-2.58288	-3.44646		NA	NA	NA	NA	0.0737401	0.0151371	-0.669143		0.239	0.447
FBgn0004554	chr3R	13436578	13437233	-	Edg91	depleted	PcG	BLACK		0.121265	0	2.45648	2.45676		-0.0343788	-0.149977	-0.207074	-0.349408	-0.246949	-0.327891	0.116703	2.9956	-1.80551	-0.613487	-1.5017		NA	NA	NA	NA	NA	NA	-0.0842347		0.1015	0.3255
FBgn0004556	chr3L	16721596	16723918	-	Dbp73D	enriched	Null	YELLOW		19.4492	15.2719	2.27092	2.27092		-0.260882	-0.0256449	0.263352	0.0359095	1.41404	1.2025	0.101431	0.870596	-1.17534	0.226162	-0.662127		0.554294	0.114593	0.243254	-0.0207215	0.299681	0.274276	-0.30027		0.0905	0.3795
FBgn0004567	chr2L	3836840	3839185	+	slp2	depleted	Null	BLUE		0	0	2.27092	2.27092		0.0279486	-0.11854	-0.369831	-0.454601	-0.326034	-0.482192	-0.0807819	-0.654168	-1.42226	-2.94687	-3.50952		NA	NA	NA	NA	NA	NA	NA		0.1155	0.1325
FBgn0004569	chr3L	16463486	16476750	-	aos	depleted	Null	NA		29.5848	3.41052	2.28718	2.28718		0.349917	-0.07422	0.298588	-0.222524	-0.309576	-0.28093	-0.159139	-0.548315	-0.886603	-0.453918	-1.50595		-0.0953835	-0.127741	-0.0889525	0.0480001	0.0793141	-0.0922072	-0.256181		-0.866	-0.2125
FBgn0004573	chr3R	26793958	26842597	-	5-HT7	enriched	PcG	NA		0.0172314	0.027228	2.27448	2.27448		-0.138691	-0.183197	-0.232016	-0.438432	-0.385847	-0.403841	-0.0963692	-0.471578	-0.37967	-2.40195	-2.12817		NA	NA	NA	NA	0.0359566	0.0151371	NA		-0.2835	0.3615
FBgn0004574	chr3L	4136359	4138996	-	Rop	depleted	NA	YELLOW		94.8302	101.452	9.57894	9.66951		-0.0377887	0.0624668	0.401347	0.369037	1.23379	0.629179	0.0327274	1.44955	-1.0386	4.41085	0.358511		-0.0156858	0.0366922	0.00320126	0.0579171	-0.0678803	-0.0522276	0.136639		-0.247	0.2945
FBgn0004575	chr3R	6016411	6048164	+	Syn	depleted	Null	NA		0.0379263	0.00770766	NA	NA		-0.22271	-0.175735	-0.315776	-0.501112	-0.33119	-0.370453	-0.210957	-0.921254	0.0687416	-0.908092	-1.31286		NA	NA	NA	NA	NA	NA	-0.0560826		-0.0685	-0.797
FBgn0004577	chr3R	12840298	12853709	+	Pxd	depleted	PcG	NA		1.31235	0.0775015	2.27092	2.27092		-0.198082	-0.190646	-0.281049	-0.426782	-0.220474	-0.136918	-0.175938	-0.608701	-0.318554	-0.841834	-1.49527		NA	NA	NA	NA	NA	NA	-0.146232		-1.229	-0.0405
FBgn0004580	chr2R	12861432	12883562	+	Cbp53E	depleted	Null	BLACK		0	0.0487864	2.27092	2.27092		-0.132128	-0.162451	-0.414781	-0.481074	-0.343263	-0.296857	-0.177735	-1.62488	-0.369998	-0.505834	-0.456265		NA	NA	NA	NA	NA	NA	-0.539058		-0.0505	-0.201
FBgn0004581	chr2R	19740793	19746444	-	bgcn	depleted	Active	YELLOW		30.8315	0.307453	2.27092	2.27092		0.00639018	0.0797536	0.503734	0.942102	1.44988	0.438404	0.0616641	0.73237	-1.35954	3.83276	1.13164		NA	NA	NA	NA	0.022868	0.0661966	0.780297		-1.023	0.0715
FBgn0004583	chr2L	431227	448701	+	ex	depleted	HP1_centromeric	NA		12.8269	17.0382	NA	NA		-0.0938245	-0.104685	0.0222954	0.268301	0.016186	0.323118	0.00604813	-0.573691	-0.411674	-0.975767	-1.79341		0.0843273	0.0910245	-0.000729616	-0.0453011	0.105043	-0.0805985	0.172309		NA	NA
FBgn0004584	chr2L	2969773	2972508	-	Rrp1	depleted	Active	YELLOW		58.3672	50.0654	5.74457	6.80473		0.181915	0.105455	0.80712	1.00102	1.42847	1.21549	0.148156	0.91486	-1.06624	1.95504	0.376965		-0.0104231	-0.0848327	0.163311	0.0191203	0.0793692	-0.154795	0.290081		0.035	0.073
FBgn0004587	chr3R	9487033	9492613	+	B52	depleted	Active	YELLOW		300.143	243.398	6.25974	6.36088		-0.0790572	-0.0362859	0.258648	-0.0672773	1.87352	1.32544	0.0145724	-0.89791	0.0150058	-1.91887	-3.51838		-0.0426181	0.229812	0.0496015	-0.226022	0.108344	0.129501	0.463484		0.325	0.3645
FBgn0004588	chr3L	15642226	15642761	-	Eig71Ea	enriched	Null	BLACK		0	0	9.03879	9.33533		-0.523107	-0.0697688	-0.586082	-0.597867	-0.540937	-0.329436	-0.128892	-2.96906	1.11866	1.47032	0.877964		NA	NA	NA	NA	NA	NA	NA		0.546	1.5285
FBgn0004589	chr3L	15643036	15643641	+	Eig71Eb	enriched	Null	BLACK		0	0	9.53025	7.1296		-0.00901656	-0.0826716	-0.222063	-0.321912	0.000218005	-0.0327555	-0.292002	-4.3794	-0.0503947	3.00842	0.598558		NA	NA	NA	NA	NA	NA	NA		NA	NA
FBgn0004590	chr3L	15644579	15645354	-	Eig71Ec	enriched	Null	BLACK		0	0	5.59352	4.17576		-0.0887469	-0.268011	-0.452161	-0.587072	-0.409673	-0.461286	-0.238967	0.239618	1.74232	1.22973	2.68362		NA	NA	NA	NA	NA	NA	NA		-0.4995	0.0915
FBgn0004591	chr3L	15645637	15646196	+	Eig71Ed	enriched	Null	BLACK		0	0	4.87827	5.78218		0.159107	-0.331804	-0.280946	-0.680466	-0.360955	-0.580862	-0.0972164	-0.563198	2.69398	0.801009	3.94246		NA	NA	NA	NA	NA	NA	NA		NA	NA
FBgn0004592	chr3L	15647572	15649110	-	Eig71Ee	enriched	Null	BLACK		0	0	15.0462	15.1783		-0.125973	-0.396761	-0.414421	-0.681077	-0.912783	-0.6573	-0.246473	4.87365	6.34109	3.54102	3.38361		NA	NA	NA	NA	NA	NA	-0.41728		0.381	0.6795
FBgn0004593	chr3L	15649755	15650490	-	Eig71Ef	enriched	Null	BLACK		0	0	2.27092	2.27092		-0.0570279	-0.110163	-0.337661	-0.453453	-0.130742	-0.276204	-0.264052	-3.12101	-1.64261	2.50952	6.85798		NA	NA	NA	NA	NA	NA	NA		0.213	-1.032
FBgn0004594	chr3L	15650728	15651258	+	Eig71Eg	enriched	Null	BLACK		0	0	8.6331	7.54457		-0.509035	-0.0337441	-0.417032	-0.270884	-0.621009	-0.199528	-0.0849911	-2.94978	-1.0523	1.10712	0.184699		NA	NA	NA	NA	NA	NA	NA		-0.044	1.076
FBgn0004595	chr3R	7154202	7233349	+	pros	depleted	PcG	NA		0.0765562	0.129678	2.27092	2.27092		-0.11135	-0.133069	-0.370543	-0.420158	-0.423704	-0.379704	-0.135307	0.373805	-1.14165	-2.26561	-2.6718		NA	NA	NA	NA	0.130607	0.133545	-0.379561		0.0895	0.2605
FBgn0004597	chr3R	10714726	10715927	-	CycC	depleted	Active	YELLOW		30.2608	25.6193	NA	NA		0.0629529	0.459586	0.978505	0.919777	1.74335	0.908378	0.180969	0.828863	1.90515	8.61885	6.91047		-0.0783763	0.0341095	0.0953446	0.0608652	-0.0934055	-0.0986356	-0.443972		-0.7035	-0.4955
FBgn0004598	chrX	16267119	16275815	+	Fur2	depleted	Active	NA		23.6428	38.5796	5.77403	6.14785		-0.143941	0.880414	0.0713384	2.18855	1.51633	0.526798	2.24412	-0.951257	10.0093	2.29196	12.7716		-0.575907	-0.256721	-0.705185	-0.496979	-0.556412	-0.623157	-0.149696		-1.5685	-2.6715
FBgn0004606	chr3R	26591648	26614924	+	zfh1	depleted	NA	NA		85.0525	73.9674	2.2727	2.2727		0.176077	0.0737138	1.10263	0.707737	-0.0993508	-0.017308	-0.0295088	-0.0503749	-0.35828	-2.52549	-3.50135		0.154022	0.0773417	0.0515827	-0.16849	-0.00513501	-0.0253343	NA		-0.2475	0.2085
FBgn0004607	chr4	522436	561500	+	zfh2	depleted	HP1_centromeric	NA		2.86953	0.054723	2.27092	2.27092		0.142647	-0.123083	-0.226591	-0.687203	0.00072615	-0.442997	-0.163154	-2.01982	-0.0606297	-0.721275	-1.35461		NA	NA	NA	NA	0.0512503	-0.0424821	NA		-0.434	0.1695
FBgn0004611	chr2L	305935	355566	+	Plc21C	depleted	HP1_centromeric	NA		4.59664	4.34132	4.2515	4.24872		-0.198651	-0.0815511	-0.169298	-0.0905042	-0.300819	0.259299	0.000735767	-0.359059	-0.980559	-0.20745	-1.6735		0.00219844	-0.00635285	-0.117983	0.0209099	0.234501	0.227365	0.156512		0.217	1.137
FBgn0004618	chr3R	14193649	14198460	-	gl	depleted	PcG	NA		0.0292059	0.0951529	2.45529	2.45329		0.012378	-0.00568602	-0.208702	-0.0807602	0.145955	-0.136265	-0.138561	0.776458	-1.64446	-0.280527	-2.06526		NA	NA	NA	NA	NA	NA	NA		-0.4155	0.018
FBgn0004619	chr3L	6617132	6628159	+	Glu-RI	depleted	Null	BLACK		0.016017	0.0248184	2.27092	2.27092		0.00918714	-0.19924	-0.414296	-0.464132	-0.409155	-0.293262	-0.138111	-0.307891	-1.04179	-2.59939	-3.43158		NA	NA	NA	NA	NA	NA	NA		0.8805	0.547
FBgn0004620	chr2L	5555072	5558994	+	GluRIIA	depleted	Null	BLACK		0.0173578	0.013594	2.27092	2.27092		-0.10009	-0.0724637	-0.258974	-0.29585	-0.152382	-0.205046	0.0984655	0.701083	-1.25259	-0.490586	-2.31664		NA	NA	NA	NA	NA	NA	-0.35662		-0.4515	-0.152
FBgn0004622	chr3R	25776518	25795169	-	Takr99D	enriched	Active	BLACK		0	0	2.27092	2.27092		-0.152516	-0.224989	-0.395777	-0.523606	-0.410162	-0.451914	-0.0877389	-0.0125226	-0.552712	-0.772134	-1.84121		NA	NA	NA	NA	NA	NA	NA		0.3515	0.272
FBgn0004623	chr3L	19680737	19683092	+	Gbeta76C	depleted	Null	NA		0.0749504	0.0295972	2.27092	2.27092		-0.154545	-0.058227	-0.242055	-0.327366	-0.244179	-0.276534	-0.172499	0.428455	-1.09029	-1.79077	-4.96284		NA	NA	NA	NA	NA	NA	-0.11195		0.1345	-0.0575
FBgn0004629	chr3R	10394825	10395366	-	Cys	depleted	Null	RED		52.9376	120.916	13.4523	12.9504		0.80344	0.185874	1.97897	1.18339	0.707252	0.902797	-0.256216	1.81071	1.78165	8.77098	7.30844		-0.0136008	0.0167267	-0.217986	0.0374991	NA	NA	-0.274874		NA	NA
FBgn0004635	chr3L	1463811	1468944	+	rho	depleted	PcG	NA		7.71009	18.8061	3.81229	3.7453		-0.000760555	0.0645322	0.101521	0.312534	0.273746	0.257243	0.302591	-0.743814	-1.80127	-1.54816	-1.50885		-0.00659557	0.0539837	-0.204843	-0.0299288	-0.0921073	-0.268905	-0.411533		-0.072	-0.4545
FBgn0004636	chr3L	1859115	1862239	-	R	depleted	Active	YELLOW		326.576	94.2077	10.2054	10.0207		0.70118	0.289571	0.491407	0.908942	0.762045	0.762165	0.298186	0.646419	2.98033	6.42477	2.21883		-0.115574	-0.0365164	0.1318	0.00840311	0.046606	-0.00102513	-0.150682		-0.784	-0.7495
FBgn0004638	chr2R	9382727	9390346	-	drk	depleted	Active	NA		157.976	47.6915	9.65169	9.64445		0.272774	0.150611	0.623212	0.745588	-0.030389	0.0755499	-0.0578685	-1.16744	0.978192	0.696358	0.90889		-0.44839	-0.0905788	-0.232009	-0.352494	0.0346129	-0.143489	-0.859614		-0.333	-1.642
FBgn0004643	chrX	2498230	2500857	+	mit(1)15	depleted	Active	YELLOW		19.9062	38.1869	NA	NA		0.132114	1.04799	0.666869	2.73798	1.4907	0.694483	2.98498	1.33824	14.8559	1.18069	13.2268		-0.405822	-0.13388	-0.438471	-0.227125	-0.458521	-0.546729	0.128654		-1.746	-1.6365
FBgn0004644	chr3R	18953891	18967628	-	hh	depleted	PcG	NA		0.0798423	0.123053	2.27092	2.27092		-0.137836	-0.0636969	-0.191435	-0.268415	-0.546455	-0.274514	-0.123872	0.0725447	-1.62275	-2.03925	-2.74935		NA	NA	NA	NA	-0.0412104	-0.0487639	-0.398397		-0.3375	0.0165
FBgn0004646	chrX	6867653	6885351	-	ogre	enriched	Null	NA		0.17567	0.662157	8.12646	8.07361		0.069865	0.0599883	-0.214972	0.0467934	-0.342928	-0.0479401	-0.121781	-0.524868	-0.405109	2.21943	3.94234		NA	NA	NA	NA	-0.050128	-0.0569044	-0.991781		0.131	0.278
FBgn0004647	chrX	3028903	3066254	+	N	depleted	Null	NA		10.4008	33.8473	2.84608	2.85084		0.0410854	0.0890977	0.214598	0.448266	-0.0791021	0.075272	0.0509215	-0.458523	-0.74676	-0.453717	1.25281		-0.397399	-0.179309	-0.212888	-0.178881	0.0156895	-0.17156	0.0626184		-1.6055	-1.139
FBgn0004648	chrX	390479	403105	+	svr	depleted	Null	NA		49.047	20.7155	8.11907	7.49885		0.0639562	0.256006	0.442208	1.39083	0.258027	0.41758	0.396875	-1.36634	5.87144	-0.259817	7.4984		-0.236257	-0.0309362	-0.247352	-0.207324	-0.4068	-0.398375	-0.340603		-0.4685	-2.3065
FBgn0004649	chrX	14087247	14093991	+	yl	depleted	Null	NA		0.117628	0.00491873	2.27098	2.27098		0.0474075	0.0839766	-0.0459786	0.271179	-0.101508	0.00667496	0.297996	1.66849	-2.11638	0.155193	7.05086		NA	NA	NA	NA	NA	NA	NA		-0.285	-0.329
FBgn0004650	chrX	1216546	1223471	+	fs(1)N	enriched	Active	BLACK		0.517874	0.547622	2.27092	2.27092		-0.148646	0.0980898	-0.0745518	1.32023	-0.232411	0.217489	0.458257	0.113716	-0.805253	-1.27167	7.80364		NA	NA	NA	NA	0.172823	0.0684258	NA		-1.449	0.916
FBgn0004652	chr3R	14239995	14371308	-	fru	depleted	Null	NA		29.7647	21.3364	2.54301	2.51873		-0.02479	-0.0810026	-0.223662	-0.163006	-0.31959	-0.187142	-0.117639	-0.926161	-0.485744	-0.890225	-0.903201		-0.0431935	0.09054	0.0235945	-0.0131564	-0.023081	-0.0147945	0.409446		-0.579	-0.197
FBgn0004654	chrX	2039169	2042599	+	Pgd	depleted	Active	NA		56.7285	93.2495	6.28371	6.39767		0.485812	0.439238	0.510192	1.50619	0.528638	0.295924	1.09366	1.76884	8.62264	6.80081	11.7497		NA	NA	NA	NA	-0.556626	-0.440995	NA		-0.7605	-0.7835
FBgn0004655	chrX	2043969	2053016	-	wapl	depleted	Active	YELLOW		25.3202	16.6584	6.11218	6.32325		0.345515	1.33543	0.620407	2.18361	1.31554	0.36171	3.18722	1.82785	13.3618	1.94214	12.5214		-0.418348	-0.053471	-0.438234	-0.495666	0.0412812	-0.140977	-0.173838		-1.2275	-1.4665
FBgn0004656	chrX	7931841	7955469	-	fs(1)h	depleted	NA	NA		77.7427	35.0563	6.09245	5.79627		0.311757	0.860098	0.336847	1.91772	0.418403	0.621753	1.59002	-0.548838	10.7762	0.183748	11.2586		-0.0555911	-0.104778	-0.177228	-0.18819	-0.254972	-0.385114	-0.0711589		-0.9935	-1.0065
FBgn0004657	chrX	7955678	7964270	+	mys	depleted	Active	NA		114.576	96.224	10.1595	9.84381		0.112951	0.866183	0.473199	1.90685	1.11331	0.658113	1.81647	-0.53465	11.1164	0.192523	11.4529		-0.215499	-0.141832	-0.159116	-0.150662	-0.36914	-0.3475	-0.135052		-0.666	-1.8605
FBgn0004666	chr3R	8883477	8903846	+	sim	depleted	PcG	NA		0	0	2.27092	2.27092		-0.0363556	-0.0989703	-0.49426	-0.379425	-0.380348	-0.256128	-0.12114	-0.480677	-0.594554	-1.59924	-3.04828		NA	NA	NA	NA	NA	NA	NA		NA	NA
FBgn0004687	chrX	5513169	5516572	-	Mlc-c	depleted	Active	NA		368.7	236.48	13.9804	14.0422		-0.017874	0.829988	1.14275	2.28777	1.24193	0.64562	1.9707	-1.51038	11.0035	5.74559	13.0774		-0.378131	-0.239589	-0.252611	-0.347786	-0.432275	-0.423698	-0.727355		-1.4995	-1.082
FBgn0004698	chr2R	11199015	11205744	+	mus210	depleted	PcG	YELLOW		68.8452	41.5895	3.66631	3.66631		0.0425695	-0.171777	-0.0868977	-0.189717	1.54694	1.50087	-0.115404	-0.0178775	-0.220388	0.92641	-1.20437		0.0570367	0.0712014	0.135178	-0.00401676	0.263511	0.132155	0.426756		-0.572	-0.444
FBgn0004777	chr3R	2512450	2513761	+	Ccp84Ag	depleted	PcG	BLUE		0	0.0436632	2.27092	2.27092		-0.0887769	-0.100996	-0.387582	-0.233972	-0.344181	-0.378785	-0.0148335	0.637795	-1.93285	-0.0506998	-4.22045		NA	NA	NA	NA	NA	NA	NA		NA	NA
FBgn0004778	chr3R	2515324	2515961	-	Ccp84Af	enriched	PcG	BLUE		0	0	2.27092	2.27092		0.0204338	0.263945	-0.406502	-0.22483	-0.0290746	0.0269789	0.457476	1.72285	-2.96485	-1.5727	-2.26902		NA	NA	NA	NA	NA	NA	-0.0287278		-0.08	0.2075
FBgn0004779	chr3R	2516609	2517480	-	Ccp84Ae	enriched	PcG	BLUE		0	0	2.34043	2.34043		-0.0851003	-0.0389283	-0.2224	-0.128323	-0.0320742	-0.214584	0.381655	2.73258	-4.93948	-3.17544	-3.81427		NA	NA	NA	NA	NA	NA	-0.0843268		-0.3995	-0.1175
FBgn0004780	chr3R	2518454	2519239	+	Ccp84Ad	enriched	PcG	BLUE		0.426493	0	NA	NA		0.0590761	0.206408	-0.0708481	-0.0961722	-0.0261488	-0.603148	0.692145	5.33543	-3.89158	-1.60196	-4.95628		NA	NA	NA	NA	NA	NA	NA		-0.2535	0.1395
FBgn0004781	chr3R	2520870	2521993	-	Ccp84Ac	enriched	PcG	BLACK		0	0	2.40774	2.40774		0.0841815	0.0967342	-0.479218	-0.145451	-0.28541	-0.273667	0.0335125	1.79224	-1.91597	-1.99544	-8.04224		NA	NA	NA	NA	NA	NA	-0.17703		-0.2595	0.071
FBgn0004782	chr3R	2527690	2528599	-	Ccp84Ab	enriched	PcG	BLACK		0	0	NA	NA		-0.0875382	0.200831	-0.332686	-0.0623739	0.00204878	-0.149031	0.378526	4.07208	-2.56947	-4.62837	-4.82244		NA	NA	NA	NA	NA	NA	NA		-0.435	-0.0425
FBgn0004783	chr3R	2529806	2530625	+	Ccp84Aa	enriched	PcG	BLACK		0.0623208	0	NA	NA		0.155527	-0.123382	-0.273775	-0.0637774	-0.190683	-0.285498	0.268265	1.74333	-3.41783	-0.378349	-4.3447		NA	NA	NA	NA	NA	NA	NA		NA	NA
FBgn0004784	chr2R	12786040	12789080	+	inaC	depleted	Null	BLACK		0	0	2.27092	2.27092		-0.187787	-0.169868	-0.337048	-0.487864	-0.373636	-0.203297	-0.108504	-0.282422	0.499055	-1.61588	-2.83451		NA	NA	NA	NA	NA	NA	NA		-0.279	1.388
FBgn0004795	chr2R	19520133	19542343	+	retn	enriched	NA	BLUE		0	0.0231457	4.49584	5.34802		-0.102312	-0.153185	-0.338656	-0.435801	-0.498973	-0.380029	-0.0646064	0.402398	-0.551646	-2.71187	-3.19325		NA	NA	NA	NA	-0.042844	-0.0443844	-0.341558		0.0245	0.096
FBgn0004797	chr2L	16816660	16826964	+	mdy	depleted	Null	NA		14.2992	19.4179	9.07327	9.14528		0.289969	0.0453807	0.690354	0.23784	0.341638	0.982126	-0.0970367	-1.43355	0.173382	-0.917291	-1.22773		0.0716068	-0.114201	-0.162518	-0.746717	-0.0347979	-0.119097	-1.09279		0.165	-0.261
FBgn0004811	chr2L	19792773	19795851	-	fs(2)ltoPP43	depleted	NA	YELLOW		29.5312	30.1978	4.29733	4.79109		0.118896	0.0901461	0.191597	0.27717	1.24038	1.24094	0.223274	-0.521497	0.698483	1.02269	1.44825		0.128828	0.0287859	0.0448475	0.16577	0.170487	0.0419073	0.182455		-0.04	0.2085
FBgn0004828	chrX	9046556	9050702	-	His3.3B	depleted	Active	YELLOW		1295.45	640.949	8.53275	8.58253		0.301697	0.579151	0.723176	1.81742	0.517975	0.472608	1.34193	0.38574	8.39642	0.72182	11.1178		NA	NA	NA	NA	-0.416768	-0.39239	NA		-1.9955	-1.5495
FBgn0004832	chrX	3996988	3998230	-	Xpac	depleted	Null	YELLOW		11.6321	17.4913	2.89467	2.89467		0.298087	0.218236	0.443526	1.50018	0.954395	0.444259	0.431819	-0.134923	2.8223	5.33064	7.96063		-0.231318	-0.264772	-0.0411525	-0.336736	-0.129013	-0.142592	0.0740423		-1.1415	-0.885
FBgn0004837	chr2L	15039488	15043334	+	Su(H)	depleted	Active	NA		6.97402	8.885	3.13346	3.19495		-0.0365842	-0.104889	-0.0841712	-0.0243888	1.28209	1.14757	-0.0648889	1.30055	-0.652885	1.51858	0.734957		0.0939096	0.00707934	0.0406657	0.0425845	0.00145591	0.0993376	NA		NA	NA
FBgn0004838	chr2L	6920704	6932057	+	Hrb27C	depleted	Active	NA		527.523	124.853	11.7937	11.7885		0.0324822	-0.067249	0.098994	-0.0378067	0.62911	0.658386	-0.247338	-2.24856	-0.0456048	0.680451	-1.41252		0.405867	0.183102	0.0442501	0.260606	0.0850152	0.0958279	-0.0470487		-0.161	0.054
FBgn0004839	chr2R	7888978	7907351	-	otk	depleted	Active	NA		2.86127	0.532022	2.29129	2.29763		0.0293778	-0.125561	0.0490802	-0.387897	-0.118953	-0.342659	-0.154732	-0.142622	-1.1252	-0.483829	-1.57492		NA	NA	NA	NA	NA	NA	0.0101015		0.3855	0.7395
FBgn0004841	chr3R	6563314	6576950	-	Takr86C	enriched	Null	NA		0.0486355	0	2.27092	2.27092		-0.205245	-0.141904	-0.282587	-0.477317	-0.35554	-0.366617	-0.181542	-1.47848	-0.494428	-2.40322	-3.30961		NA	NA	NA	NA	NA	NA	NA		-0.32	-0.1465
FBgn0004842	chr3R	22822702	22883657	+	NepYr	enriched	Null	BLACK		0	0	2.27092	2.27092		-0.186154	-0.189877	-0.320035	-0.540675	-0.403282	-0.437333	-0.140654	-0.811699	-1.01294	-1.28943	-1.73591		NA	NA	NA	NA	NA	NA	NA		NA	NA
FBgn0004852	chr3L	19932387	19971060	+	Ac76E	enriched	Null	NA		0.628557	2.08114	2.30173	2.30173		-0.129494	-0.0882329	-0.368526	-0.402933	-0.276996	-0.205536	-0.17062	-1.57892	-0.502352	-0.952186	-1.22679		0.554519	0.00386509	-0.432177	-0.105426	-0.0191547	0.163017	0.513293		1.5755	0.479
FBgn0004854	chrX	17208614	17218208	+	B-H2	depleted	PcG	BLACK		0.0129292	0	2.27092	2.27092		-0.00869419	-0.0376758	-0.297461	-0.126286	-0.213291	-0.0598287	-0.124154	-0.208659	-1.21782	-1.38601	0.8275		NA	NA	NA	NA	NA	NA	-0.330285		NA	NA
FBgn0004855	chr3R	10134811	10135900	+	RpII15	depleted	Active	YELLOW		75.0077	52.157	9.10759	9.12128		0.359725	0.269241	1.14074	0.579649	1.29638	0.986651	-0.0834518	0.862189	2.57566	6.6618	2.68634		-0.0451731	0.0514093	0.145256	0.0375328	0.0517033	0.234893	-0.287472		-0.4035	-0.6525
FBgn0004856	chrX	8997903	9000637	-	Bx42	depleted	Active	YELLOW		45.2214	49.014	7.51982	7.87553		0.408069	0.500325	0.481276	1.6832	1.06123	0.539844	1.83192	0.388502	10.4321	-0.20814	12.3239		-0.546385	-0.245461	-0.342039	-0.36495	-0.361804	-0.374656	-0.232227		-1.665	-1.37
FBgn0004858	chr2L	14390628	14409549	-	elB	depleted	Null	NA		1.36147	0.985003	5.46785	5.3588		-0.00928116	-0.0742878	0.050889	-0.164432	-0.338222	-0.348967	-0.199775	-2.05097	-0.431972	1.42841	0.963389		NA	NA	NA	NA	-0.125529	-0.254385	-0.000413492		-0.4845	-0.14
FBgn0004859	chr4	68336	77667	-	ci	depleted	NA	GREEN		13.4437	0.758801	6.7383	7.31043		0.194811	-0.149538	-0.173389	-0.277329	0.271392	0.144187	-0.201547	-1.54897	0.645377	-0.539188	-0.238151		NA	NA	NA	NA	-0.0609744	-0.029401	-0.508599		NA	NA
FBgn0004860	chrX	2009760	2017319	-	ph-d	depleted	NA	NA		6.89146	5.16399	3.20073	3.22439		0.13642	1.33114	0.784641	2.82654	1.58701	0.689297	3.49086	0.908534	10.2104	2.68581	11.5565		-0.0805438	-0.0999019	-0.149633	-0.0706682	0.210405	-0.13506	0.187513		-1.0425	-1.2305
FBgn0004861	chrX	2020243	2032404	-	ph-p	depleted	Active	NA		12.2854	5.34379	8.05106	8.36981		0.287912	0.834338	0.798209	2.25122	0.472865	0.100373	1.56654	1.1807	4.71921	1.12354	5.4147		-0.552074	-0.18703	-0.13265	-0.482578	0.0850718	-0.359664	0.260798		-0.868	-0.6295
FBgn0004862	chr3R	17214602	17216171	+	bap	depleted	PcG	BLUE		0.0285029	0.0232279	2.33545	2.33545		-0.105196	-0.0431182	-0.417046	-0.419416	-0.330561	-0.462485	0.315182	2.02591	-1.74702	-3.2705	-5.60363		NA	NA	NA	NA	NA	NA	-0.167786		0.3195	0.561
FBgn0004863	chr3R	17325708	17338536	+	C15	depleted	PcG	BLUE		0.0302617	0	2.30731	2.30731		-0.153818	-0.153592	-0.427598	-0.398734	-0.430404	-0.328135	-0.0929151	-0.702848	-1.47942	-2.82465	-2.63952		NA	NA	NA	NA	NA	NA	NA		NA	NA
FBgn0004864	chrX	11254963	11262131	-	hop	depleted	Active	NA		13.7646	12.9052	9.32129	9.50173		-0.0379921	0.865912	0.107079	2.3308	1.58852	0.811721	2.39195	-0.770634	13.003	-2.75892	12.26		-0.437064	-0.12974	-0.488196	-0.216528	-0.325108	-0.305077	-0.291385		-0.559	-0.5735
FBgn0004865	chr3L	21219709	21259603	+	Eip78C	depleted	Null	NA		9.33746	1.44628	4.75005	3.99254		0.000850325	-0.0393811	0.0480811	-0.113113	-0.313222	-0.261009	-0.104512	-1.14242	-0.498966	0.381187	-0.796049		0.158491	-0.0105491	-0.690453	-0.0468141	-0.0153378	-0.0480713	-1.76611		0.084	0.0305
FBgn0004867	chr2L	9896265	9897552	-	RpS2	depleted	Active	GREEN		3129.59	5508.63	13.9423	14.097		0.324246	0.253318	1.1789	1.22348	1.60092	0.502107	0.388269	0.164949	0.429306	3.43639	2.01704		0.0599741	0.00780875	0.0145745	0.0428637	0.0693609	0.172748	0.402169		0.051	-0.1575
FBgn0004868	chr2L	9491176	9494876	-	Gdi	depleted	NA	YELLOW		116.081	144.517	12.6353	12.7775		0.230495	0.0846265	0.419905	0.411846	0.917879	0.870596	-0.0244996	-0.0768548	1.7536	3.61479	3.23345		0.139268	0.0196542	0.0120597	-0.182335	0.0893782	0.077437	-0.0661528		-0.183	0.0865
FBgn0004870	chr3L	1036369	1101089	-	bab1	depleted	Null	NA		0.616232	0.814043	2.27092	2.27092		0.0349324	-0.105349	0.287795	-0.280799	-0.374622	-0.278784	-0.109664	-0.367025	-0.248459	-1.21072	-1.66684		NA	NA	NA	NA	0.0191805	0.0816211	NA		-0.7535	-0.3905
FBgn0004872	chr2L	10982205	10987420	-	piwi	depleted	Active	NA		1.74953	28.3803	NA	NA		0.120533	0.0898105	-0.208129	0.0917716	0.043639	1.05884	0.198816	-1.20358	0.125703	-1.01858	-1.28676		-0.105456	0.0714279	0.211328	-0.199554	0.128955	0.0153064	NA		-0.761	-0.6875
FBgn0004875	chr3L	3818679	3842326	+	enc	depleted	PcG	NA		19.2102	15.7559	7.19428	7.54811		0.0414688	-0.0680112	-0.168871	0.0421074	0.507866	0.664963	0.0915249	-0.106834	-1.0118	-1.52975	-2.27989		-0.0711204	0.0122513	0.0752775	-0.0543998	0.0533684	-0.0111326	0.180434		-1.025	-0.5455
FBgn0004876	chr3R	14870604	14919992	-	cdi	depleted	Active	NA		8.46083	8.70687	2.27985	2.27985		-0.0720056	-0.0926394	0.0681719	-0.148876	-0.229029	-0.230203	-0.0970071	-1.13381	-0.290837	0.253622	-0.381973		-0.360675	0.051746	-0.194403	-0.308447	0.0449682	-0.0320872	0.0427727		0.788	0.159
FBgn0004878	chr3R	1538697	1542527	-	cas	depleted	Null	NA		0.0581019	0.028984	2.27092	2.27092		0.0911461	0.0135153	-0.0974143	-0.17593	0.0642074	-0.176318	0.165736	1.06136	-1.00605	-0.688067	-3.22166		NA	NA	NA	NA	0.0737401	-0.00296731	NA		0.623	0.7655
FBgn0004880	chr3L	3983896	3994003	+	scrt	depleted	Null	BLACK		0.0555472	0.00932013	2.27444	2.27444		-0.148947	-0.286535	-0.229906	-0.672548	-0.275317	-0.438627	-0.303886	-0.603668	-1.40072	-1.0066	-2.42743		NA	NA	NA	NA	NA	NA	-0.11832		1.7555	1.932
FBgn0004882	chr3R	19086332	19106578	-	orb	depleted	PcG	NA		1.61803	0.467984	2.27092	2.27092		-0.216504	-0.225309	-0.122895	-0.389275	-0.287188	-0.164989	-0.163384	-0.537075	-0.676787	-0.820249	-2.10381		NA	NA	NA	NA	0.0864451	0.0730492	NA		0.4415	0.5865
FBgn0004885	chr3R	20545419	20574847	+	tok	depleted	Null	NA		0.100408	0.0382635	3.32704	3.31256		-0.164132	-0.147337	-0.303246	-0.407025	-0.396595	-0.354319	-0.0848517	-0.251753	-1.01468	-1.95548	-2.35298		NA	NA	NA	NA	-0.0686264	-0.0421986	-0.427787		0.389	0.9075
FBgn0004888	chr3L	3814211	3818383	+	Scsalpha	depleted	PcG	YELLOW		118.433	136.059	11.4179	11.4377		0.106933	0.141607	0.668254	0.453713	0.801568	0.771282	0.119048	-1.24413	-0.229345	1.07035	-0.649454		0.0850777	-0.0491558	0.0224132	0.048219	0.0087225	0.0385098	0.25833		-0.508	-0.873
FBgn0004889	chr3R	5951851	5965494	-	tws	depleted	NA	NA		75.0088	29.5817	8.56834	8.58771		0.137369	-0.0444286	-0.157819	-0.17373	-0.111966	0.0914913	-0.138595	-1.61011	-0.100279	0.146178	0.283488		0.119436	0.063582	0.195523	-0.0274049	0.273063	0.157439	-0.325951		0.2405	1.0295
FBgn0004892	chr2L	3578013	3580769	-	sob	enriched	PcG	BLUE		0	0	2.27092	2.27092		-0.0105463	0.20851	-0.2007	-0.204555	-0.0640235	-0.381261	0.357886	0.198652	-2.51059	-1.55054	-4.93007		NA	NA	NA	NA	NA	NA	-0.324912		-0.5455	-0.157
FBgn0004893	chr2L	3771700	3784121	+	bowl	depleted	PcG	NA		1.63571	7.18576	9.7812	9.63973		0.145732	-0.0456525	0.0665441	0.0836162	-0.242644	-0.0864939	-0.0568427	-0.975721	-0.00671082	2.07329	1.30461		-0.252465	-0.0905622	-0.386355	-0.38201	0.0647447	0.0666054	-0.512489		0.182	0.1875
FBgn0004895	chr3L	4018878	4021279	+	fd64A	depleted	Null	NA		0	0	2.27092	2.27092		0.00698444	0.0230222	-0.226356	-0.290138	0.000923699	0.134981	-0.0855234	0.419356	-2.42751	-2.08423	-1.92537		NA	NA	NA	NA	NA	NA	NA		-0.144	0.045
FBgn0004896	chr2R	18755682	18758229	+	fd59A	depleted	PcG	BLACK		0.204522	0.0992242	2.27092	2.27092		-0.112841	0.0165478	-0.232415	-0.00235584	-0.151454	-0.219461	0.0731398	2.38918	-2.00455	-1.70247	-2.71666		NA	NA	NA	NA	NA	NA	NA		-0.005	-0.166
FBgn0004897	chr3R	20908406	20910600	+	fd96Ca	depleted	PcG	BLUE		0	0	2.27692	2.27692		-0.132189	-0.0340693	-0.191334	-0.145304	-0.175498	-0.235415	0.0969951	0.722512	-2.11884	-2.92499	-5.00155		NA	NA	NA	NA	NA	NA	NA		-0.0675	-0.1435
FBgn0004898	chr3R	20920734	20921821	+	fd96Cb	depleted	PcG	BLUE		0	0	2.27092	2.27092		-0.191197	-0.014636	0.0963001	-0.242567	0.0230168	-0.308577	0.0581551	0.53038	-1.49956	-0.507499	-4.62607		NA	NA	NA	NA	NA	NA	-0.690345		0.021	0.0855
FBgn0004901	chr3R	3735320	3737501	-	Prat	depleted	PcG	YELLOW		37.5402	41.1456	NA	NA		0.0803566	0.00660543	0.760907	0.299578	1.92902	0.721778	0.115657	-0.60902	-0.601395	2.01792	-0.723612		0.233638	0.0582033	0.0849127	0.179128	0.174109	0.188397	0.370922		-0.3485	-0.435
FBgn0004903	chr3R	22697851	22701464	-	Rb97D	depleted	Active	RED		30.1897	19.2085	7.5151	6.83917		0.172819	0.141726	0.667994	0.98095	1.19874	0.814745	0.0132581	-1.64947	-0.921864	0.308721	-2.01233		-0.00605417	0.0679777	0.122302	0.175517	0.110481	0.086473	0.173603		-0.414	0.013
FBgn0004907	chr2R	5987182	5997192	+	14-3-3zeta	depleted	Active	YELLOW		1166.46	372.366	7.27891	8.33313		0.233725	0.0157828	0.370657	0.253122	0.561802	0.869693	-0.0740711	-2.09028	0.839578	1.39379	0.710138		-0.0674998	-0.186469	0.302631	-0.399578	0.0808375	-0.0416695	-1.0323		-0.004	0.06
FBgn0004908	chr3R	4166822	4167594	+	Arf84F	depleted	Active	YELLOW		21.9032	29.5803	NA	NA		0.651454	0.357132	0.919271	0.807167	1.30643	1.37935	-0.275502	1.49707	2.45782	7.47345	4.9376		-0.094687	-0.0688784	0.107612	-0.0849794	-0.0713364	-0.0604943	-0.36548		0.003	-0.794
FBgn0004910	chr3L	3909973	3935617	-	Eip63F-1	depleted	Null	NA		0.129516	0.131051	6.09573	5.55816		-0.0793593	-0.119599	-0.364224	-0.454475	-0.377962	-0.311018	-0.144752	-1.87013	0.248258	-0.977083	-1.48682		NA	NA	NA	NA	NA	NA	-1.31042		-0.238	0.9625
FBgn0004913	chr3R	732344	735803	+	Gnf1	depleted	NA	YELLOW		55.7005	37.6345	5.48191	5.90175		-0.232259	-0.103882	0.622356	0.209656	2.15818	1.44382	0.0569425	0.137428	0.175042	0.0708154	-1.93922		0.156486	-0.053813	0.338043	0.00659563	0.0758624	-0.0730287	0.578668		0.8585	0.723
FBgn0004914	chr2L	8687226	8709611	-	Hnf4	depleted	Null	NA		17.4789	23.3181	9.06168	9.18863		0.286185	0.0754192	0.749168	0.397137	-0.228769	-0.276009	-0.0492005	-1.62828	-0.228141	0.196806	-0.183542		-0.189797	0.130899	-0.087356	-0.0631517	-0.179558	-0.0940976	0.661901		0.456	0.498
FBgn0004915	chr2L	10431338	10433116	+	TfIIB	depleted	Active	YELLOW		49.6783	46.6369	NA	NA		0.280359	0.177048	0.502794	0.669023	1.59406	1.50471	0.0648227	0.524839	0.760792	0.632044	-0.186256		0.00692883	-0.0565856	0.041581	-0.043282	-0.0392773	0.0576629	-0.45569		0.266	0.0185
FBgn0004919	chr2R	20960150	20971870	-	gol	enriched	NA	NA		1.64444	2.28174	5.5983	5.05474		0.142755	-0.0400883	-0.0956969	-0.101609	-0.0050151	-0.0128916	-0.169824	-1.64949	0.217725	0.510238	0.250353		-0.410115	-0.165832	-0.203367	-0.960132	-0.214767	-0.368041	-0.258551		-0.0765	-0.022
FBgn0004921	chr2R	4788909	4792296	+	Ggamma1	depleted	Active	YELLOW		666.347	147.932	8.23073	8.2741		0.0426069	0.184071	0.566584	1.05232	1.39876	1.10133	-0.136087	-1.27474	-0.546846	1.95248	2.47435		-0.0693263	0.0492467	-0.467298	-0.112614	-0.156265	-0.163491	-0.910466		-0.2965	-0.938
FBgn0004924	chrX	15213512	15222062	+	Top1	depleted	NA	YELLOW		69.389	40.3001	8.80358	8.18191		0.217791	0.815688	0.50103	1.63165	1.26059	0.571032	2.05538	0.692715	10.6008	-1.64477	9.46267		-0.357879	-0.0627345	-0.178497	-0.0291896	-0.209277	-0.322129	0.0811055		-1.751	-1.943
FBgn0004926	chr3L	12518193	12519831	-	eIF-2beta	depleted	Active	YELLOW		304.1	274.1	11.4762	11.6506		0.335972	0.194898	0.830238	0.799285	1.93068	0.921805	0.133798	0.277175	0.618324	3.28723	1.09027		-0.00745601	0.00180899	-0.04584	0.0584635	0.359112	0.280446	0.0205338		-0.0055	0.1595
FBgn0004956	chrX	18199387	18203324	-	os	depleted	PcG	BLUE		0	0	2.27092	2.27092		-0.11813	0.0351796	-0.405932	-0.130552	-0.544009	-0.192394	0.0351503	0.516989	-0.393812	-2.50768	-1.41246		NA	NA	NA	NA	NA	NA	NA		-0.009	0.019
FBgn0004957	chrX	18271554	18273887	-	por	depleted	Active	YELLOW		18.3929	14.8683	NA	NA		0.0582259	0.458271	0.584235	1.493	1.47902	0.185646	2.15602	1.84459	10.9633	6.36532	12.8586		-0.348384	-0.205741	-0.327197	-0.12444	-0.290955	-0.111732	-0.298776		NA	NA
FBgn0004959	chrX	18579799	18582466	+	phm	enriched	Null	BLACK		0	0.0332127	2.27092	2.27092		-0.0616336	0.0189001	-0.19307	0.244134	-0.0789288	0.0506395	0.239763	1.23145	-2.07272	-0.689146	6.55115		NA	NA	NA	NA	NA	NA	-0.299216		-0.329	-0.019
FBgn0005198	chr3L	20122281	20132110	+	gig	depleted	Null	NA		11.3179	8.15807	NA	NA		-0.215597	-0.0476537	-0.23272	-0.173354	1.70405	0.980254	0.246618	0.47004	-2.10066	-1.5812	-2.78984		-0.235658	0.0100675	-0.00583888	0.0728616	-0.0981867	0.223301	0.523693		NA	NA
FBgn0005278	chr2L	106903	114432	+	Sam-S	depleted	Active	NA		331.726	110.041	10.155	10.8382		0.0264577	0.126698	0.578862	0.563119	1.2884	1.16151	0.0381807	-0.327223	0.530124	1.68753	1.75423		-0.0498467	0.0588576	-0.037789	0.24929	0.206213	0.160652	0.246138		-0.0555	-0.616
FBgn0005322	chr2L	10302173	10303947	-	nmd	depleted	Active	YELLOW		43.7956	66.4603	7.43313	7.41001		0.106494	0.12648	0.648048	0.497521	1.01563	0.752114	-0.0213148	-0.656336	-1.36477	3.33353	1.32869		0.218358	-0.0128189	0.0589981	0.180204	0.328313	0.243144	-0.064798		-0.1655	-0.0055
FBgn0005355	chr3R	8515595	8517190	-	Su(fu)	depleted	Active	YELLOW		23.8054	35.3617	6.7044	6.85594		-0.00477609	0.0747499	0.7651	0.625632	1.54571	0.401619	0.134109	1.28087	-0.296766	3.56396	0.921825		-0.14115	0.0400475	0.0780022	0.0184617	-0.190087	0.110158	0.585982		-0.5645	-1.085
FBgn0005386	chr3L	19583873	19591855	-	ash1	depleted	Active	NA		6.02085	4.91694	2.88933	2.8891		-0.102721	-0.00752538	-0.256512	-0.057327	1.83079	1.52168	0.0598604	0.235803	-1.13056	-2.75499	-3.66971		-0.177445	0.00996815	0.213025	-0.0345195	0.378438	0.100218	0.587164		1.0305	1.2925
FBgn0005390	chrX	5852240	5858280	-	fs(1)M3	enriched	PcG	NA		0.044507	0	2.27092	2.27092		-0.260245	-0.0920721	-0.172978	-0.0881983	-0.394642	-0.145572	0.00404495	-0.243283	-1.27099	-2.28175	5.07355		NA	NA	NA	NA	NA	NA	NA		0.528	0.512
FBgn0005391	chrX	9944984	9946669	-	Yp2	enriched	Null	BLACK		0.512926	0.0770031	2.31145	2.31145		-0.0650924	0.103913	-0.254392	1.843	0.28604	0.161949	0.707686	2.14255	0.384241	-2.49527	11.631		NA	NA	NA	NA	NA	NA	NA		-1.915	-1.8675
FBgn0005411	chrX	16250729	16253072	-	U2af50	depleted	Active	YELLOW		87.2098	80.9462	9.3201	9.33114		0.0310579	1.48343	0.467844	2.41213	1.68555	0.602651	3.37123	-0.455002	15.3481	-1.40674	12.0618		-0.200533	-0.103114	-0.487859	-0.297992	-0.301609	-0.417207	-0.451232		-0.7075	-1.2925
FBgn0005427	chrX	162542	173751	-	ewg	depleted	NA	NA		10.9047	3.81921	5.35788	5.3778		0.228275	0.337561	0.39293	1.46564	0.779315	0.580632	0.418096	-0.448953	4.84394	0.431714	11.2127		-0.381606	-0.118754	-0.176292	-0.313384	-0.171534	-0.225089	-0.145688		0.055	-0.089
FBgn0005533	chr3L	9421895	9422921	-	RpS17	depleted	Active	YELLOW		1711.13	3166.36	13.884	13.9568		0.324652	0.315874	0.804421	0.752391	1.2646	0.968114	0.0298917	-0.234659	0.571239	0.353209	-0.74503		0.00190338	0.0123563	0.0291491	-0.0216776	0.106204	0.155584	0.0229981		0.4215	0.6935
FBgn0005536	chr3L	16045059	16075126	+	Mbs	depleted	Active	NA		40.1988	26.0405	6.1792	5.85815		0.0478099	-0.160818	0.273018	-0.168549	0.665373	0.848675	-0.172389	-1.39238	-0.604821	0.181817	-0.138354		0.0834251	0.0296369	0.0592895	0.142724	0.160487	0.0893858	-0.306087		0.027	0.4655
FBgn0005558	chr4	718315	741799	+	ey	depleted	HP1_centromeric	NA		0.0788618	0.186044	2.27092	2.27092		0.0636721	-0.124585	-0.369489	-0.515273	-0.231715	-0.239299	-0.140853	-0.921962	-0.430918	-2.12623	-1.50144		NA	NA	NA	NA	0.061391	0.106241	NA		-0.197	0.2065
FBgn0005561	chr4	1109424	1133943	+	sv	depleted	NA	NA		0.029495	0.0202238	2.27092	2.27092		0.0576504	-0.182419	-0.420302	-0.527965	-0.203692	-0.181764	-0.271416	-2.2204	0.105704	-0.271287	-0.245939		NA	NA	NA	NA	NA	NA	NA		NA	NA
FBgn0005564	chr3L	19559951	19577668	-	Shal	depleted	Null	NA		0.0534658	0.217097	2.27739	2.27739		-0.0291649	-0.0460115	-0.331963	-0.321173	-0.216806	-0.14084	-0.137643	-1.13873	-0.487358	1.04483	-0.240384		NA	NA	NA	NA	0.0625026	0.0632798	NA		0.185	0.171
FBgn0005585	chr3R	5454413	5456573	-	Crc	depleted	Active	NA		534.592	508.657	13.5117	13.3834		0.844459	0.481495	1.41505	1.08908	1.10768	0.565502	0.250244	1.6412	1.30124	6.02299	4.89004		0.00552696	0.0503522	0.0854325	0.0403786	0.188791	0.134987	0.183999		-0.0595	0.45
FBgn0005586	chr2R	6608840	6616708	-	Rab3	depleted	Null	BLACK		0.319528	0.0583921	2.27092	2.27092		-0.202179	-0.212051	-0.256553	-0.397938	-0.278025	-0.333099	-0.094285	-0.691528	-1.37811	-0.650074	-1.49457		NA	NA	NA	NA	NA	NA	-0.553766		0.2025	0.054
FBgn0005590	chr2L	19699379	19700968	-	scw	enriched	Null	BLACK		0.0793223	0.0314495	2.27092	2.27092		-0.445884	-0.243018	0.918867	-0.284129	-0.0819754	-0.17245	-0.0699083	-1.50788	-0.993937	-2.58126	-2.56679		NA	NA	NA	NA	NA	NA	NA		NA	NA
FBgn0005592	chr3L	14068872	14076329	+	btl	enriched	PcG	NA		0.32313	0.598718	2.27092	2.27092		-0.0944593	-0.14887	-0.193479	-0.260386	-0.194174	-0.0571999	-0.17323	0.411943	-1.40399	-1.82391	-2.50146		NA	NA	NA	NA	-0.107541	-0.102569	NA		0.711	0.595
FBgn0005593	chr2L	10201004	10202321	+	RpL7	depleted	Active	YELLOW		3047.26	4033.73	14.0626	14.0788		0.252133	0.116513	1.16194	1.17624	1.44492	0.952209	0.434404	0.337456	2.01074	4.59849	1.52762		0.0584962	0.0045256	-0.0118791	0.0454081	0.212807	0.208098	0.079112		0.167	-0.2945
FBgn0005596	chr3R	24944052	24948601	-	yemalpha	depleted	Active	NA		11.2105	15.8282	6.81429	6.8366		-0.0342343	0.0848373	0.244399	0.193682	1.85034	1.03752	0.343842	0.204376	-1.72148	-2.98182	-4.17101		-0.0516455	0.0566024	0.173723	0.116359	0.0961628	0.0813701	0.349269		-0.0195	0.6215
FBgn0005612	chr2R	19866324	19872700	+	Sox14	depleted	Active	NA		5.74005	6.60141	7.79932	7.16617		0.345342	0.215952	0.89622	0.641319	0.0658987	-0.112674	0.100062	0.768058	0.307333	6.97903	4.09563		-0.31758	-0.00908344	-0.138099	0.18324	-0.0793697	-0.0594684	-1.05006		-0.3925	0.003
FBgn0005613	chr2R	10088895	10099918	-	Sox15	depleted	PcG	NA		13.3544	0.102308	2.32711	2.32711		-0.00315697	-0.0277298	-0.0642792	-0.34214	-0.0705974	-0.242199	0.0282198	0.219067	-1.71488	-2.17845	-3.60277		NA	NA	NA	NA	NA	NA	NA		0.5355	1.0395
FBgn0005614	chr2R	5641202	5653023	+	trpl	enriched	Null	BLACK		0.0388035	1.33848	2.27263	2.27263		-0.189101	-0.142885	-0.284943	-0.459027	-0.371361	-0.368199	-0.071879	-0.223694	-0.27468	-1.43119	-1.5396		0.0198936	0.00970781	0.129767	0.104796	NA	NA	NA		-0.1115	0.2115
FBgn0005616	chr2L	3462218	3466112	-	msl-2	depleted	Active	YELLOW		1.93585	16.0779	5.62407	7.8022		0.126105	0.0248009	0.131096	0.42741	1.22605	1.05767	0.38337	0.0179325	0.938977	3.10474	1.7558		0.0555338	0.0593016	-3.45691	0.243599	0.255738	-0.371568	0.308773		0.073	0.5875
FBgn0005617	chr2L	18683720	18688800	-	msl-1	depleted	Active	YELLOW		14.0777	15.4832	6.46421	7.00709		-0.0717253	-0.0749959	0.197035	0.045984	1.81142	1.45627	-0.0161234	-0.474323	-0.389943	-0.958611	-2.75074		-0.315353	-0.515498	0.0520578	-0.163533	0.216278	0.20296	0.123099		0.7505	0.7675
FBgn0005619	chr2R	6125493	6133582	+	Hdc	depleted	Null	BLACK		0.057079	0.157948	2.27092	2.27092		-0.151883	-0.0752805	-0.360225	-0.300739	-0.375696	-0.366416	-0.0497116	0.193506	-1.07308	-0.961292	-3.51421		NA	NA	NA	NA	0.0167524	-0.073836	NA		-0.4785	-0.449
FBgn0005624	chr2R	8853502	8868499	-	Psc	depleted	PcG	NA		7.6518	6.86254	3.75925	3.75787		-0.100423	-0.0632416	-0.11593	-0.154723	-0.0719423	-0.0812024	-0.0285073	0.550639	-0.573497	-1.19696	-1.65496		0.171002	0.139998	0.147369	-0.018456	0.0573287	0.0645309	0.0233141		0.0045	-0.008
FBgn0005626	chr3L	6706456	6712625	-	ple	enriched	Null	BLACK		0.0183176	0.0258436	NA	NA		0.00275092	-0.0461006	-0.263549	-0.34008	-0.278231	-0.291811	-0.164587	0.26437	-0.260118	-1.31036	-2.04661		NA	NA	NA	NA	0.0660688	0.0349981	NA		-0.318	-0.0375
FBgn0005630	chr2R	6369399	6430796	-	lola	depleted	Null	NA		126.009	106.897	5.08319	5.08319		0.0683085	-0.0480269	0.0377866	-0.0649673	0.748176	0.94091	-0.135868	-1.40547	-0.311357	1.33562	0.792211		-0.15529	0.0807901	-0.0686289	-0.0749791	0.00227267	-0.00934072	NA		-0.3175	-0.1065
FBgn0005631	chr2R	18580029	18588475	-	robo	depleted	NA	NA		14.8904	11.5171	5.43091	5.05852		0.0555414	-0.0297994	0.18109	0.0390061	1.11685	1.13402	-0.00012133	-0.163045	-0.988067	1.21562	-0.294075		-0.151972	0.0953107	0.15482	0.00514597	0.186824	0.324653	0.323249		-0.0645	0.2685
FBgn0005632	chr3R	27602742	27616403	+	faf	depleted	Active	NA		41.4237	42.3928	3.79798	5.44642		-0.183747	-0.0749404	-0.187879	-0.164747	1.95954	1.53658	0.0450594	-0.554834	-0.804888	-3.92678	-4.47389		-0.0199258	0.261985	0.128949	0.224923	0.21117	0.132433	0.896622		-0.2915	0.3605
FBgn0005633	chr3L	19982651	19984320	-	fln	depleted	Null	NA		0.297584	0	2.27217	2.27217		-0.098147	-0.0289142	-0.400432	-0.420477	-0.556645	-0.326988	-0.105683	-1.62924	-1.79146	-2.44901	-2.076		NA	NA	NA	NA	NA	NA	NA		0.7585	0.933
FBgn0005636	chr2R	20163257	20178607	+	nvy	enriched	Active	NA		0.121107	5.04948	10.8134	11.4037		-0.0709025	-0.153937	-0.140322	-0.225647	-0.25032	-0.392479	-0.0310832	-0.103003	-0.498649	6.42119	4.58268		-0.237503	-0.126688	-0.0976088	-1.08079	-0.271899	-0.271073	0.118936		-0.882	-0.338
FBgn0005638	chr2R	20219045	20221830	-	slbo	enriched	Active	BLUE		0.332141	0.0985404	2.27092	2.27092		0.107389	-0.0701112	-0.0153686	-0.212812	-0.0973156	-0.11569	-0.0175134	0.680696	-2.32071	1.15206	-3.42836		NA	NA	NA	NA	0.0789059	0.0474076	-2.20219		-0.271	0.9385
FBgn0005640	chr3L	3515751	3610521	+	Eip63E	depleted	NA	NA		41.7822	16.9997	7.9493	8.03426		-0.0836403	-0.123768	0.0787001	-0.242212	-0.355912	-0.268242	-0.177122	-1.26902	-0.339654	-1.12552	-0.627819		-0.428189	0.0819028	-0.11694	-0.0010242	-0.190749	-0.321251	0.249045		-1.12	-0.7325
FBgn0005642	chr3R	24633705	24637059	-	wdn	depleted	NA	NA		18.4541	21.6991	7.40008	7.43884		0.0871901	0.0340317	0.20518	0.217358	1.48837	0.62954	0.218689	-0.122313	-1.79987	-2.11528	-2.90201		0.0669376	0.10307	0.140003	0.191901	0.165724	0.112916	0.319874		NA	NA
FBgn0005648	chr2R	4018936	4021879	+	Pabp2	depleted	Active	NA		150.993	42.457	8.3771	8.51148		0.164841	0.0354044	0.993727	0.638373	0.817304	0.871446	-0.0540631	-0.247517	0.324041	0.408927	-1.5456		0.557732	0.134524	0.438414	-0.282857	0.185962	0.0795583	-0.460319		-0.3665	-0.229
FBgn0005649	chr3R	19868778	19873987	-	Rox8	depleted	Active	YELLOW		65.2848	40.8485	9.6775	9.51034		0.336986	0.0908095	0.746529	0.258889	0.918812	0.746544	0.0983592	1.26719	-0.471334	-0.63117	-3.09399		-0.0593828	0.0137339	0.138385	-0.151167	0.0658637	0.167715	-0.126549		-0.3475	0.205
FBgn0005654	chr2R	9090233	9094052	-	lat	depleted	Active	YELLOW		NA	NA	NA	NA		0.375143	0.132151	0.658208	0.308497	1.65512	0.585802	-0.0112972	0.749441	-0.135442	-1.91311	-3.59848		NA	NA	NA	NA	NA	NA	NA		-0.794	0.479
FBgn0005655	chr2R	16149259	16150388	-	mus209	depleted	Null	YELLOW		408.455	152.236	8.1298	9.01652		0.104667	0.110847	1.27839	0.697941	0.980695	0.676212	0.199178	-0.695679	0.030937	1.24908	-0.317689		0.391548	-0.0324022	0.518922	-0.00676251	0.240224	0.0835561	-0.33453		-0.268	-0.045
FBgn0005658	chr3L	6090717	6117013	+	Ets65A	depleted	Null	BLACK		0.032427	0	2.27136	2.27136		-0.0542564	-0.155883	-0.293852	-0.416623	-0.317197	-0.42017	-0.125243	0.385394	-0.976467	-1.89448	-1.96823		NA	NA	NA	NA	NA	NA	NA		-0.109	0.034
FBgn0005659	chr3R	23562260	23574088	+	Ets98B	enriched	Null	BLACK		0	0.0238699	2.27092	2.27092		-0.125007	-0.24037	-0.351508	-0.522829	-0.469604	-0.599099	-0.075669	0.175518	-1.50326	-1.98697	-2.89956		NA	NA	NA	NA	NA	NA	NA		-0.133	0.3045
FBgn0005660	chr2L	544925	552923	-	Ets21C	depleted	PcG	NA		31.0793	3.16245	2.43602	2.37643		0.315634	0.166351	0.332013	0.284878	0.268853	0.0402771	0.19082	0.642342	-0.826434	0.155218	-1.28135		-0.21412	-0.016098	0.663658	0.11226	0.0937582	0.193506	NA		-0.3685	-0.014
FBgn0005664	chr2L	11944129	11947131	+	Cry	enriched	Null	BLACK		0.0196166	0	2.27092	2.27092		-0.139332	-0.244481	-0.311986	-0.363748	-0.325225	-0.640824	-0.26002	0.00470036	-3.24445	-1.54165	-2.9429		NA	NA	NA	NA	NA	NA	NA		-0.407	0.031
FBgn0005666	chr4	745026	797100	+	bt	enriched	HP1_centromeric	NA		0.289089	0.574278	2.44252	2.56276		-0.00297014	-0.138656	-0.406219	-0.553167	-0.24675	-0.367528	-0.197117	-1.33347	-0.429334	-1.96992	-2.028		NA	NA	NA	NA	0.0181938	-0.0711195	0.160788		0.3195	-0.317
FBgn0005670	chrX	2053178	2056213	-	Cyp4d1	depleted	Active	NA		0.764486	4.33809	5.39697	6.86738		-0.00299407	0.316297	0.0356346	2.07303	0.0445886	0.319133	1.25192	1.29733	-1.73795	-0.292915	8.55363		-0.588588	0.0470259	0.0596608	0.0685456	-0.377699	-0.147897	-0.0224165		-1.4965	-1.315
FBgn0005671	chr3R	8449484	8453551	-	Vha55	depleted	Active	NA		172.18	155.027	12.2139	12.4018		0.0146421	0.156627	-0.136527	0.121583	1.29174	0.665448	0.0691838	-0.826759	1.66272	-1.72471	-2.88149		-0.0504697	0.00218786	-0.0857076	0.171199	0.0288048	0.0692034	0.297498		0.5945	0.7045
FBgn0005672	chr2L	19567900	19577315	-	spi	depleted	NA	NA		266.719	191.333	7.28595	7.74706		1.14179	0.697184	1.0595	0.363567	-0.136402	-0.0818831	0.0584702	0.477903	0.348106	0.799142	-0.188125		-0.236661	-0.0815504	0.0671197	-0.177105	-0.122116	-0.321464	-0.707909		0.075	0.4785
FBgn0005674	chr3R	19777858	19784113	-	Aats-glupro	depleted	Active	NA		63.0401	58.3067	9.48507	9.99413		-0.0110244	-0.0164518	0.00120164	-0.0546907	1.58237	0.875131	0.0184655	-0.185909	-0.61301	-1.934	-2.46929		0.24425	0.0608675	-0.0858714	0.19309	0.293737	0.24997	0.85063		-0.0905	0.51
FBgn0005677	chr2L	16466512	16485998	-	dac	depleted	PcG	BLUE		0.0946438	0.0762908	2.27092	2.27092		-0.166084	-0.202029	-0.300118	-0.42641	-0.274884	-0.352804	-0.196609	-0.507759	-1.02221	-3.41064	-3.02562		NA	NA	NA	NA	-0.0703045	-0.0826802	-0.36384		NA	NA
FBgn0005683	chr2L	10420625	10422780	-	pie	depleted	Active	YELLOW		17.9407	12.8268	2.338	2.338		0.0458621	0.0512965	0.604297	0.697191	1.91008	0.94022	0.0920547	0.184711	-0.00266039	6.32507	3.74104		-0.0477601	-0.119605	0.164885	-0.0349315	0.237301	0.0459785	-0.425674		-0.432	0.985
FBgn0005694	chr3L	21426522	21431739	+	Aef1	depleted	Null	YELLOW		30.6466	13.0353	6.51765	6.61931		-0.00635419	0.0267937	0.0491557	0.107291	1.57749	1.25934	-0.023791	-0.356897	-0.119573	1.0588	-0.778545		-0.0369555	-0.065583	0.210109	0.0982163	0.335653	0.285514	0.280136		-0.636	-0.3
FBgn0005695	chr2R	4611763	4616504	+	gcl	depleted	Active	NA		3.71231	9.3955	9.1293	9.34492		-0.0449335	0.174501	0.180817	0.203752	0.715031	0.623616	0.0967766	-1.38998	-0.269441	-1.10761	-1.89712		0.0340117	-0.0856231	-0.252323	-0.240691	-0.155391	-0.128913	-0.174947		-0.1925	0.549
FBgn0005696	chr3R	23064885	23066950	+	DNApol-alpha73	depleted	Active	YELLOW		40.334	31.6721	2.28917	2.28917		-0.0131973	-0.0905151	0.55282	0.551331	1.87248	0.944075	0.0443103	2.21343	-1.44935	0.593186	-1.16531		0.297904	-0.0486951	0.19941	0.0366694	0.178553	0.0420112	NA		-0.554	0.688
FBgn0005771	chr2L	14490859	14494019	+	noc	depleted	Null	NA		1.61968	0.270457	8.94056	8.91154		0.276437	-0.0298263	-0.138112	-0.228469	-0.0838831	-0.155868	0.0701325	0.167021	-0.534891	3.09197	-0.551295		NA	NA	NA	NA	NA	NA	-0.181983		0.8225	1.7275
FBgn0005775	chr3L	4936758	5079033	-	Con	enriched	Null	BLACK		0.0154956	0	2.27092	2.27092		-0.185417	-0.170722	-0.311694	-0.467129	-0.455684	-0.399823	-0.13459	1.29495	0.0888857	-0.23459	0.13177		NA	NA	NA	NA	NA	NA	NA		-0.1305	0.292
FBgn0005777	chr3R	5573597	5576816	+	PpD3	depleted	Active	NA		60.4581	49.9049	8.25432	8.38919		0.00787948	-0.0443193	0.164376	-0.0690657	1.84712	1.60957	-0.070071	-0.297222	1.73212	-0.923606	-1.85743		0.124586	-0.0680539	-0.0909947	-0.156946	0.0962712	-0.11388	-0.382645		1.23	0.912
FBgn0005778	chr2R	17929172	17930450	-	PpD5	enriched	Null	BLACK		0	0	2.27092	2.27092		-0.318802	-0.0805814	-0.191441	-0.181864	-0.042093	-0.300401	-0.102102	0.902636	-2.32881	-2.50591	-4.08515		NA	NA	NA	NA	NA	NA	-0.0497392		0.288	0.6115
FBgn0005779	chr2L	3109672	3110998	+	PpD6	depleted	Active	RED		0.98331	0	2.27092	2.27092		0.00808812	-0.0824642	0.875014	-0.269418	-0.173168	-0.0802097	0.0582784	2.0746	-2.8451	-1.56118	-0.0689173		NA	NA	NA	NA	NA	NA	NA		0.0035	0.5915
FBgn0008635	chrX	18275582	18279275	-	betaCop	depleted	Active	YELLOW		110.075	106.128	12.1164	12.2494		0.0318549	0.693436	0.756491	1.86774	1.8602	0.284826	2.31715	-0.214037	14.8991	2.15102	12.3614		-0.362014	-0.236749	-0.477999	-0.106678	-0.513557	-0.529946	-0.13646		-1.0945	-1.1285
FBgn0008636	chr2R	16842173	16848414	-	hbn	depleted	PcG	BLACK		0.024371	0	2.27092	2.27092		-0.158834	-0.168326	-0.42033	-0.375394	-0.465003	-0.326815	-0.0934539	0.214597	-0.0923775	-2.7715	-3.90759		NA	NA	NA	NA	NA	NA	NA		-0.396	0.1715
FBgn0008646	chr3R	9693067	9702894	-	E5	depleted	PcG	BLUE		0.0156983	0	2.37418	2.37418		0.183953	0.0157351	-0.369268	-0.297126	-0.225088	-0.110588	-0.125431	0.497563	-1.3399	-2.57606	-3.71773		NA	NA	NA	NA	NA	NA	NA		-0.018	0.3215
FBgn0008651	chr3R	17235701	17259855	-	lbl	depleted	PcG	BLUE		0	0	2.27092	2.27092		-0.16224	-0.148955	-0.3575	-0.469744	-0.396126	-0.327725	-0.102773	-0.626809	-0.652708	-2.59629	-2.66011		NA	NA	NA	NA	NA	NA	-0.608713		-0.328	-0.0265
FBgn0010014	chrX	5226532	5228482	+	CanB	depleted	Active	NA		0.0636937	0.147346	2.27092	2.27092		0.181322	0.351149	-0.0865152	1.52668	-0.0227215	0.474608	0.478592	-0.493984	0.377994	-2.0438	7.70372		NA	NA	NA	NA	NA	NA	-1.60708		-1.154	-1.334
FBgn0010015	chr3R	26865096	26872543	+	CanA1	enriched	PcG	BLUE		0.0567931	0.306907	2.27092	2.27092		-0.198035	-0.102586	-0.256631	-0.227728	-0.344939	-0.255405	-0.144024	-1.07983	-1.21276	-1.42843	-1.75046		NA	NA	NA	NA	0.0507458	0.0292845	0.196125		-0.2315	-0.055
FBgn0010019	chrX	361090	363368	-	Cyp4g1	enriched	Null	BLACK		0.0279705	0.0217737	2.27558	2.27558		-0.214644	0.157069	-0.171266	1.44762	-0.164665	0.197218	0.566383	1.12336	0.0395879	-1.06418	13.9534		NA	NA	NA	NA	NA	NA	0.879039		-2.0085	-1.8775
FBgn0010038	chr3R	8197693	8198426	+	GstD2	depleted	Active	RED		2.65895	5.67255	5.94601	6.60987		0.657289	0.0496924	1.69181	0.701346	0.00265547	-0.0459126	0.0589555	-0.129416	-1.72203	4.68997	3.88472		0.281434	0.267785	-0.770759	0.958798	0.0529376	0.291469	0.344569		NA	NA
FBgn0010039	chr3R	8198790	8199535	+	GstD3	depleted	Active	RED		110.783	71.5308	10.9972	12.1501		0.139293	0.113325	0.949459	0.0303936	0.466751	0.119186	-0.0852864	2.20051	1.49768	6.13668	3.67459		0.499526	0.00792724	-0.014966	0.171185	0.0193906	-0.143729	-0.598894		0.666	0.6915
FBgn0010040	chr3R	8199822	8200546	+	GstD4	depleted	Active	RED		2.45327	0.403308	2.2736	2.27494		-0.107803	-0.0162597	0.345715	0.056141	-0.12413	0.0232196	0.0419916	-0.480493	0.540683	3.0218	1.15835		NA	NA	NA	NA	0.0447369	-0.0557101	-0.810038		0.9615	1.059
FBgn0010041	chr3R	8201455	8202294	+	GstD5	depleted	Active	RED		6.61753	7.12613	2.27445	2.27445		-0.101697	-0.0956755	0.658066	0.0845981	0.118329	-0.0880168	0.0237342	-0.436657	1.45535	0.400246	0.109315		0.14282	0.0441932	-0.476306	1.63879	0.136344	-0.15573	NA		-0.1425	0.487
FBgn0010042	chr3R	8202850	8203629	+	GstD6	depleted	Active	RED		0.20479	0.71446	2.27092	2.27092		-0.186558	-0.127405	0.306712	0.0917168	-0.346054	-0.385408	-0.0104442	1.85797	-0.403305	0.440832	0.41936		NA	NA	NA	NA	0.0917204	-0.0361701	NA		-2.538	0.002
FBgn0010043	chr3R	8204222	8204977	+	GstD7	depleted	Active	RED		16.313	15.8931	2.27092	2.27092		-0.0684929	-0.132426	0.754797	0.153183	-0.209551	-0.34163	0.166848	0.981341	-1.45413	0.0835217	-0.419015		0.040046	-0.339942	-0.647818	-0.703712	-0.131169	-0.0866669	0.882374		-0.6995	-0.3225
FBgn0010044	chr3R	8205730	8206537	+	GstD8	depleted	Active	RED		0.5478	0.243018	2.27463	2.27463		-0.0127294	0.183768	0.322816	0.264329	-0.43216	-0.260765	0.224692	0.549428	-3.4322	1.90158	-1.0008		NA	NA	NA	NA	NA	NA	-0.157484		0.4335	0.4555
FBgn0010051	chr3R	1342839	1365133	+	Itp-r83A	depleted	Active	NA		12.0369	11.3215	7.36745	6.72635		-0.105982	-0.0691613	-0.31183	-0.315945	0.67083	0.345987	0.0211254	-0.532457	-1.61133	-1.9382	-2.8523		-0.061952	0.228236	-0.108397	0.100602	0.0961225	-0.0753274	0.68114		-0.151	-0.5025
FBgn0010052	chr2R	12007298	12010278	+	Jhe	depleted	Active	BLACK		0.0893605	0.0699881	2.27092	2.27092		-0.309372	-0.016934	-0.304592	-0.0492437	-0.299726	0.217466	0.0348331	-0.836556	-1.93941	0.250713	-1.82844		NA	NA	NA	NA	0.0178041	0.098946	NA		-0.285	0.1275
FBgn0010053	chr2R	14740939	14742592	-	Jheh1	depleted	Active	NA		83.1594	11.794	6.50597	4.86412		-0.0252411	-0.110156	1.33546	0.767675	1.80583	0.596048	-0.209818	1.04284	-2.25004	3.15392	2.67856		1.09706	0.101297	0.160336	-0.609522	0.046406	0.491508	0.392439		-0.8435	-0.285
FBgn0010078	chr2R	18741906	18743217	+	RpL23	depleted	PcG	YELLOW		4127.54	7340.94	14.4765	14.5696		0.221816	0.170608	1.2868	1.36187	1.00948	1.27811	-0.0773328	0.524786	0.0262379	2.60802	2.71191		0.044006	0.00598392	0.0310505	0.0045202	0.0191588	0.140213	0.0185917		NA	NA
FBgn0010097	chr2L	19183863	19185726	-	gammaTub37C	depleted	Active	NA		1.32414	1.1966	2.27092	2.27092		0.00348561	-0.0230301	-0.181965	-0.109697	-0.186476	-0.167751	0.121064	1.65029	-2.16885	-1.49516	-4.39441		-0.00859334	0.0595266	0.0613543	-0.0776529	NA	NA	NA		0.242	0.4125
FBgn0010100	chr2L	21168570	21173185	+	Acon	depleted	Active	YELLOW		176.917	127.294	11.0077	10.9818		-0.178679	-0.0448765	0.187013	0.355144	1.9056	1.02681	0.129639	-0.888293	-1.41464	1.54763	-1.44618		-0.0369147	-0.0121545	-0.106532	0.170408	0.100286	0.0358099	1.1658		0.229	0.608
FBgn0010105	chr3L	15714611	15721530	-	comm	enriched	Null	BLACK		0.563059	0.186626	8.41537	8.83477		-0.0626314	-0.1603	-0.11233	-0.419549	-0.39681	-0.532553	-0.138135	-0.797586	0.701834	0.267361	-0.795122		NA	NA	NA	NA	NA	NA	0.0303325		-0.4865	0.108
FBgn0010109	chr2R	4116476	4119835	-	dpn	depleted	Null	BLUE		0.0279952	0.112164	2.30013	2.30013		-0.12207	-0.0735593	-0.0711734	-0.139229	-0.289112	0.0209194	-0.0828092	-1.32025	-0.774019	-0.989623	-1.94582		NA	NA	NA	NA	NA	NA	-0.285072		0.01	0.2825
FBgn0010113	chr3R	26103654	26198104	+	hdc	depleted	Null	NA		30.1901	24.7556	3.19338	3.6143		0.00325521	-0.0260071	0.0629173	0.196033	-0.306549	-0.0258609	-0.0996192	-1.13492	-0.128256	-0.516989	-0.838895		-0.0134833	0.0556203	-0.0299246	-0.212169	0.0363999	-0.015132	0.481732		-0.117	-0.042
FBgn0010114	chr2R	5115290	5134754	-	hig	depleted	PcG	NA		0.139291	0.0158894	2.27092	2.27092		-0.0496789	-0.012013	0.0749613	-0.0201404	-0.232169	-0.155488	-0.033534	-0.832857	-1.20554	-1.21784	-1.99587		NA	NA	NA	NA	-0.0431228	-0.0650647	NA		1.3065	0.5795
FBgn0010173	chr3R	4087842	4090173	-	RpA-70	depleted	PcG	YELLOW		345.204	143.663	6.8529	7.36773		0.298256	0.174558	1.24554	0.824305	1.64941	1.30164	-0.0022168	-1.54977	1.20102	5.06083	3.96601		0.260712	0.0349853	0.756287	0.134469	0.049686	-0.0841891	-0.23566		-0.7955	-1.3105
FBgn0010194	chrX	18395434	18399438	-	Wnt5	depleted	Active	YELLOW		18.5756	12.7196	2.27092	2.27092		-0.0271617	0.676025	0.494301	2.19703	1.1318	0.570546	2.32221	0.140216	-0.557463	4.26736	11.622		-0.170128	-0.121573	-0.753451	-0.112302	-0.141238	-0.104506	NA		-1.107	-1.2585
FBgn0010197	chr2L	11138759	11149101	-	Gyc32E	depleted	Null	BLACK		0	0	2.2824	2.2824		-0.185303	-0.114277	-0.359997	-0.473939	-0.286605	-0.235722	-0.152662	-1.46909	-0.837582	-2.30697	-1.59173		NA	NA	NA	NA	NA	NA	NA		NA	NA
FBgn0010198	chrX	13229670	13231738	-	RpS15Aa	depleted	NA	YELLOW		2275.51	12486	NA	NA		0.310483	0.928691	0.515814	2.40984	1.21681	1.46577	2.18588	-0.131384	8.24842	-0.0736402	9.34796		NA	NA	NA	NA	-0.123274	-0.138562	NA		-1.021	-1.258
FBgn0010213	chr2R	12660290	12661420	-	Sod2	depleted	Null	YELLOW		96.8415	103.212	9.68732	9.62587		1.19474	0.443238	0.610402	0.820566	0.754054	0.335929	0.347205	2.42332	1.16317	6.8843	3.64612		-0.158101	-0.138873	0.00818836	-0.284375	-0.0185426	-0.0236246	0.191438		-0.6955	-0.2435
FBgn0010215	chr3L	23311746	23331200	-	alpha-Cat	depleted	HP1_centromeric	GREEN		85.7486	42.7852	10.0504	10.2846		-0.147562	-0.151819	-0.370817	-0.592523	1.47568	1.66005	-0.25821	-2.0073	0.340004	-0.152082	-0.477237		-0.0422491	-0.00569329	0.00550037	-0.203957	-0.0128434	-0.149199	-0.469848		1.8425	1.796
FBgn0010217	chr4	1052110	1055543	+	ATPsyn-beta	depleted	HP1_centromeric	NA		647.581	535.663	11.8172	11.6247		0.237534	0.104362	0.0153304	0.0960076	0.340277	0.930985	-0.0292292	0.429121	0.770144	-1.67753	-2.38028		0.0414035	-0.123395	-0.141868	-0.158429	0.192826	0.0278916	-0.150904		0.83	0.9055
FBgn0010220	chr2R	4975339	4977307	+	Dbp45A	depleted	Null	YELLOW		26.0887	29.4304	5.65004	5.76233		0.0227134	0.138863	0.866077	0.695977	1.84385	1.13495	0.0290958	-0.520953	1.34703	-1.33965	-0.428879		0.213538	0.052497	0.101038	0.0582016	0.217427	-0.0125924	0.29418		-0.354	-0.6785
FBgn0010222	chr3R	4868230	4876277	-	Nmdmc	depleted	NA	YELLOW		57.4892	38.6594	6.76164	7.10836		0.237441	0.11696	0.950575	0.409413	0.771652	0.462451	0.0500741	0.480122	0.392828	1.84893	0.856124		0.366353	-0.0607193	-0.490108	-0.201472	0.0517477	-0.0325292	-1.33402		-0.626	-0.2235
FBgn0010223	chr3L	16655657	16661034	-	Galpha73B	depleted	Null	NA		0.662909	3.20329	3.14473	2.39876		-0.101963	-0.0922327	-0.0489659	-0.045448	-0.354735	-0.0443208	-0.120813	-1.64415	0.278549	2.64603	5.19073		0.238301	-0.169918	-0.644407	-0.43925	0.0560152	-0.0308275	-0.116917		0.5605	0.7
FBgn0010225	chr3R	60939	66779	+	Gel	depleted	Active	NA		77.1716	464.914	NA	NA		0.0136666	0.179376	0.736523	0.622383	1.42924	0.927507	-0.0233393	-0.681073	-0.101292	2.80816	1.32014		0.145345	-0.041953	-0.0376999	-0.325984	-0.017553	-0.115472	0.151533		0.0065	-0.3795
FBgn0010226	chr2R	12980751	12987006	-	GstS1	depleted	NA	NA		2.93607	3.66875	7.66368	7.43252		0.112997	-0.103505	0.0364634	-0.00714008	-0.184292	0.0786223	-0.15991	0.0960483	0.972809	0.090858	-1.55146		0.597001	-0.0149832	-0.162757	0.432267	0.0689938	0.00715083	-0.00455448		0.0675	0.243
FBgn0010228	chr2R	17584993	17595366	-	HmgZ	depleted	Active	NA		304.323	181.475	12.2501	12.5527		0.596736	0.255165	0.799093	0.415367	-0.067165	-0.00217193	-0.0756227	0.574094	1.71746	3.50594	3.40271		-0.103478	-0.198946	0.03655	-0.565999	0.0721884	-0.158144	-0.420254		-0.2375	-0.0405
FBgn0010235	chr3L	12739716	12743156	-	Klc	depleted	Null	YELLOW		68.4232	68.1563	10.7111	11.1279		0.141498	0.0479973	0.210491	0.236238	1.3781	0.945478	0.122725	-1.9678	0.964845	0.368685	-1.98489		-0.0457667	-0.0828317	-0.00625785	-0.126663	-0.0650765	-0.170548	-0.258583		-0.0755	0.188
FBgn0010238	chr2R	8340695	8353135	+	Lac	depleted	Active	NA		39.6813	61.6387	9.82964	9.83444		-0.0894735	-0.0445443	0.156502	0.146793	-0.244342	0.509611	-0.0800579	-0.502626	-0.646842	3.01179	2.30417		0.1155	0.0813697	0.042957	-0.180274	-0.0674738	-0.0053811	-0.0815125		0.941	1.182
FBgn0010240	chrX	15819138	15822562	+	Lcch3	depleted	Active	NA		0.35493	0.106796	2.27092	2.27092		-0.317321	0.36842	-0.110104	1.94183	0.837637	0.848556	1.28022	-0.829016	8.90832	-1.86125	12.5027		NA	NA	NA	NA	-0.0304217	0.0104636	-1.37484		-0.68	-1.0315
FBgn0010241	chr2R	10134471	10140102	+	Mdr50	depleted	Active	YELLOW		0.140872	0.0646451	2.27092	2.27092		-0.143375	-0.0405979	-0.10916	-0.0952826	-0.0873652	0.0932347	-0.0306346	-0.985913	-2.58109	0.396782	-1.30616		NA	NA	NA	NA	0.0328688	0.106303	-0.0312907		0.0075	0.2985
FBgn0010246	chr3L	1318480	1329617	+	Myo61F	depleted	Active	NA		83.258	140.664	10.2838	9.94793		0.10045	0.177697	0.773718	0.995439	0.145438	0.392786	0.290842	-1.01942	-0.291962	0.147286	-1.5528		-0.358738	-0.243828	-0.177261	-0.137578	-0.259546	-0.272372	0.397513		-0.752	-0.4515
FBgn0010247	chr3RHet	1935206	2026815	+	Parp	depleted	NA	NA		102.832	8.31141	NA	NA		-0.131904	-0.168248	-0.435234	-0.586423	-0.145832	0.00495926	-0.186919	NA	NA	NA	NA		-0.0264317	-0.0414708	-0.0627315	0.0621596	-0.0222384	0.155929	NA		NA	NA
FBgn0010258	chr3R	9480278	9482116	-	Rbp4	depleted	Active	NA		0.214723	0.199838	2.4513	2.43345		-0.0472746	-0.0686429	0.312182	0.0357105	0.445298	0.816317	0.000824006	-0.227122	-2.0432	-1.36636	-0.0149626		NA	NA	NA	NA	-0.0849075	-0.0551504	0.166637		-0.105	-0.055
FBgn0010263	chr2L	2954762	2968434	+	Rbp9	depleted	Active	NA		0.535003	0.124049	2.72002	2.89526		0.111807	-0.00756313	-0.282694	-0.349937	-0.108608	-0.225974	-0.136163	-1.2036	-0.514693	0.589095	0.635764		NA	NA	NA	NA	0.0678006	0.00569242	0.253989		0.3385	0.618
FBgn0010265	chr2L	8363477	8364662	-	RpS13	depleted	NA	YELLOW		2460.34	5462.94	13.9785	14.0975		0.705186	0.366224	1.76493	1.63089	1.01717	1.36438	0.234314	0.647706	1.52655	3.62789	1.8007		0.0120956	0.0140181	0.0032728	-0.0207035	0.112531	0.136317	-0.0626521		0.412	-0.41
FBgn0010269	chrX	9141375	9144070	+	Dsor1	depleted	Active	YELLOW		15.0928	13.7419	5.94056	5.62688		0.373661	0.693815	0.413901	2.00173	0.703051	0.339965	1.54835	2.30144	8.27003	-0.624242	11.4926		-0.428653	-0.144746	-0.344151	-0.438473	-0.410624	-0.410893	-0.0684975		-1.107	-1.199
FBgn0010278	chr2R	19693884	19696527	-	Ssrp	depleted	Null	YELLOW		81.7242	98.8207	4.92685	5.15333		0.00646939	0.0743828	0.414995	0.263056	1.37198	0.578597	0.276054	0.964654	-1.88937	3.41565	0.0654465		0.107805	-0.00956234	0.3261	0.00959374	0.111397	0.00318498	0.49244		-0.874	-0.474
FBgn0010280	chr3L	16106312	16114751	+	Taf4	depleted	Active	YELLOW		53.8023	33.665	8.37147	8.45057		-0.0129388	-0.150028	-0.0198759	-0.145404	1.80926	1.29008	-0.0641947	-0.454243	-0.243629	-2.06932	-2.59267		0.0917775	0.138041	0.169337	-0.0137732	0.317336	0.219533	0.28936		0.5925	0.16
FBgn0010282	chr3R	2206189	2208326	+	TfIIFalpha	depleted	Active	NA		29.1986	31.6985	9.11088	9.15379		0.304238	0.0442453	1.596	0.656445	1.99596	1.48027	0.0429058	0.706983	-0.697928	-0.0223567	-0.570432		-0.203535	0.0211543	0.242282	0.0979193	0.189294	0.0659731	0.852358		-0.245	-0.038
FBgn0010287	chr2L	8072895	8073948	+	Trf	depleted	Active	NA		15.9436	22.2759	2.85238	2.8507		0.116873	0.363438	0.220801	0.348203	0.749368	0.361076	0.175309	-0.791386	0.739084	1.5634	0.570735		0.257481	0.0972871	0.293114	0.263674	0.228265	0.383528	-0.0479456		-0.423	-0.465
FBgn0010288	chr2L	2212738	2214211	-	Uch	depleted	Null	YELLOW		251.703	82.6863	10.145	9.59007		0.287006	0.216471	1.46039	0.921668	1.27014	1.03476	0.138694	0.694443	2.35734	6.35096	4.70619		0.103066	-0.0234427	0.0621273	-0.0249503	0.121027	0.0921142	-0.437171		-0.6355	-0.3935
FBgn0010292	chrX	7795913	7797676	+	bys	depleted	Active	YELLOW		44.4036	35.7453	6.3193	7.11839		0.190219	0.31718	0.438904	1.28083	1.14567	0.404533	1.16734	-0.303544	7.2969	3.0935	11.1115		-0.0596205	-0.214579	-0.289113	-0.289809	0.0762752	-0.0851215	-0.310706		-1.2295	-1.354
FBgn0010294	chrX	3134059	3134604	-	ng2	enriched	Null	BLACK		0	0	8.90097	15.0396		0.140169	-0.0817205	-0.401641	-0.410942	-0.600066	-0.585389	-0.0854151	-2.41049	-3.23074	-0.270481	1.1933		NA	NA	NA	NA	NA	NA	-1.30318		NA	NA
FBgn0010295	chrX	3135524	3136117	-	ng3	enriched	Null	BLACK		0.107815	0	11.7088	14.587		-0.0611881	0.0961884	-0.352139	-0.243942	-0.231367	0.0729037	0.126488	2.03112	-2.23935	1.75972	0.353509		NA	NA	NA	NA	NA	NA	0.590466		0.0445	-0.0765
FBgn0010296	chrX	3137987	3138253	-	ng4	enriched	Null	BLACK		0	0	2.36122	3.23252		-0.0585358	-0.157228	-0.177624	-0.379074	-0.139888	0.108889	-0.0850317	-4.48332	1.68826	-2.04941	3.38351		NA	NA	NA	NA	NA	NA	NA		NA	NA
FBgn0010300	chr2L	19133816	19179758	+	brat	depleted	NA	NA		60.0017	41.9078	3.88459	3.95574		0.416929	0.153131	0.823659	0.494126	-0.34738	-0.0808612	-0.0223918	-1.06664	-0.302366	0.262693	-0.728515		-0.032055	0.0588226	-0.0345201	-0.177339	-0.0390143	-0.0505695	-0.72756		0.0505	0.602
FBgn0010303	chrX	12973238	12984467	-	hep	depleted	Null	NA		18.7974	51.7047	8.47956	8.41812		0.0823627	1.1865	0.088483	2.25746	0.224248	0.546594	2.42428	-0.374505	13.8891	0.981618	12.1084		-0.501286	-0.096936	-0.640645	-0.310285	-0.110947	-0.192914	-0.125266		-0.491	-0.576
FBgn0010309	chr2L	19186043	19189938	+	pigeon	depleted	NA	NA		5.89586	11.3744	6.48276	6.6395		0.0108592	-0.0221111	0.306828	0.227915	1.73201	0.855676	0.0862556	-0.0131668	-1.30979	-2.46085	-3.7591		-0.360372	0.0431346	0.159583	-0.0210698	0.0917648	0.00314189	0.637546		-0.008	0.467
FBgn0010313	chr3R	903501	912794	-	corto	enriched	Null	BLUE		0.185501	0.760414	10.3062	10.7808		-0.147007	-0.102971	-0.251064	-0.284454	-0.467672	-0.438764	-0.1261	0.352555	-0.270814	0.437924	-1.02117		NA	NA	NA	NA	-0.022945	0.125787	-0.383313		0.0315	0.946
FBgn0010314	chr2L	9330763	9331981	+	Cks30A	enriched	Null	YELLOW		66.4894	26.0774	2.28305	2.34463		0.140472	0.123094	0.842344	0.729988	1.06067	0.539575	-0.12723	0.537856	0.0694101	-4.7873	-4.75188		0.0837203	0.0248485	0.286343	-0.0974166	0.326503	-0.0544908	-0.269734		NA	NA
FBgn0010315	chrX	15800855	15803709	-	CycD	depleted	Active	YELLOW		21.2193	21.1104	8.16043	8.16591		0.030921	0.624237	0.288588	2.21995	1.08187	0.931994	1.81639	-1.07877	7.3676	-0.519507	11.5351		-0.607497	-0.336276	-0.439118	-0.318778	-0.308215	-0.484702	-1.13457		-0.7	-0.753
FBgn0010316	chr2R	5599826	5603761	+	dap	depleted	Null	NA		35.0842	20.2528	5.85067	6.22089		0.0789131	-0.141742	0.723489	0.313965	1.09854	1.16255	-0.0523071	-0.193692	1.15599	1.11405	1.86596		0.713132	-0.0379852	0.387762	-0.193052	0.307924	0.0617667	-0.220095		0.4085	0.9825
FBgn0010317	chr3L	3466428	3468098	+	CycJ	depleted	Null	YELLOW		10.7325	0.138875	2.28536	2.28536		-0.133792	-0.151835	0.496423	0.172439	1.24772	1.10026	0.123969	0.0444169	-0.74541	-1.64306	1.47637		NA	NA	NA	NA	NA	NA	NA		0.284	0.8305
FBgn0010323	chr2L	583544	594685	-	Gsc	depleted	PcG	BLUE		0.0213423	0.0352508	2.27092	2.27092		-0.157552	-0.108383	-0.336484	-0.468854	-0.478434	-0.408306	-0.0706527	0.747737	-0.920219	-2.54069	-2.16634		NA	NA	NA	NA	NA	NA	NA		-0.067	0.0065
FBgn0010328	chr3R	23082317	23089777	-	woc	depleted	Active	YELLOW		70.9525	68.7267	9.093	9.75866		-0.105131	0.0115215	0.0909913	0.0416692	2.04833	0.886339	0.165065	0.471678	-1.54612	-2.36114	-3.42375		0.149572	0.0594752	0.287754	-0.0342948	0.302837	0.109283	0.369507		-0.827	0.184
FBgn0010329	chrX	7889730	7921427	+	Tbh	depleted	Null	NA		4.87365	0.464471	2.27092	2.27092		-0.0675726	-0.0516707	-0.295121	0.0354163	-0.329976	-0.138527	-0.066573	-0.213632	-0.308222	-1.97259	7.4443		NA	NA	NA	NA	-0.192614	-0.269472	NA		-0.1565	-0.139
FBgn0010333	chr3L	1300879	1302683	-	Rac1	depleted	Active	NA		233.264	95.6662	11.8979	12.04		0.43367	0.281918	1.07086	1.1575	1.21031	0.788919	0.2614	0.863905	-1.16589	2.76283	1.19064		-0.195905	-0.0493921	0.0659046	-0.152804	-0.0400153	0.0511172	-0.00637403		-0.0975	-0.4465
FBgn0010339	chr2R	7924803	7926356	+	128up	depleted	Active	YELLOW		58.9169	59.9794	8.99835	9.51771		0.58172	0.210123	0.74343	0.705546	1.16711	1.32688	-0.0551154	2.06837	0.448245	-2.08681	-1.82049		0.0952991	-0.0431579	0.285237	-0.0588996	0.378019	0.373547	0.0460127		-0.385	0.1785
FBgn0010340	chr3R	9949885	9951270	-	140up	depleted	Null	YELLOW		11.6326	12.2011	NA	NA		0.356811	0.205171	0.309537	0.511814	1.42469	1.10838	0.0736499	0.302552	1.60434	1.75997	1.64195		-0.0646107	-0.0917051	-0.0937934	-0.0671351	-0.243627	-0.16424	-0.251085		0.4655	-0.147
FBgn0010341	chrX	19591124	19593971	+	Cdc42	depleted	Active	YELLOW		293.848	202.501	9.60523	9.64049		0.169671	0.669007	1.18405	1.87098	1.14279	0.495088	1.56516	1.62335	10.2586	4.55464	11.1208		-0.153157	-0.14882	-0.269159	-0.416414	-0.415838	-0.479665	-0.638195		-0.768	-0.6655
FBgn0010342	chr2R	5478372	5480249	+	Map60	depleted	Active	YELLOW		43.3461	36.1951	6.30749	6.87141		0.341596	0.101487	0.92602	0.694786	1.86904	1.06872	0.289515	-0.130319	-0.436157	6.17054	4.15747		0.215632	0.0710537	0.27666	-0.137224	0.0737202	-0.0317449	0.143688		-0.6715	-0.1655
FBgn0010348	chr3L	22861480	22865331	-	Arf79F	depleted	HP1_centromeric	YELLOW		553.118	189.488	13.5583	13.4801		0.251359	0.204836	1.13932	0.874543	1.17246	0.885141	0.0494233	-0.369264	3.15519	4.36779	5.34047		0.0252674	0.0303332	0.0433378	0.0924838	0.252952	0.12775	-0.395504		-0.3575	-0.121
FBgn0010350	chr3L	8120862	8124775	+	CdsA	depleted	Null	NA		20.7623	33.2293	NA	NA		0.00724476	0.0768012	0.14102	0.0749017	1.24844	1.43769	-0.0199539	-1.77452	0.26418	3.63086	0.900855		-0.159475	0.0447099	-0.0112175	-0.131155	-0.0398863	0.113942	-0.235059		0.7965	1.2575
FBgn0010352	chr3L	16947922	16961824	+	Nc73EF	enriched	Active	NA		76.2054	58.3329	10.8696	10.7518		-0.0317531	-0.0592977	0.186939	-0.116727	1.2023	0.971363	-0.0216049	-0.707679	-1.22542	-0.30177	-1.744		-0.127286	-0.0273965	-0.05372	0.091709	0.107413	0.13527	1.00417		-0.5585	-1.3535
FBgn0010355	chr3R	2472611	2481770	+	Taf1	depleted	Null	NA		16.4527	16.0292	6.93693	6.82895		-0.0577287	-0.0484116	-0.136112	-0.148276	1.87229	1.20796	0.0704955	-0.712526	0.172402	-3.36661	-3.96769		0.0207429	0.0114091	0.0898176	0.0104043	0.123175	0.0358674	0.79984		NA	NA
FBgn0010356	chr2R	6764817	6767178	-	Taf5	depleted	Active	YELLOW		21.0173	19.0393	6.62524	6.79536		0.036923	0.0306546	0.733753	0.473171	1.82796	0.800253	0.0638924	1.03671	0.185774	2.51787	0.116534		-0.0957987	0.0701002	0.0786613	0.205716	0.090355	0.166627	0.0506118		-0.827	-0.804
FBgn0010357	chr2R	7233830	7234900	+	betaTry	enriched	Null	BLACK		0	0	2.27092	2.27092		-0.141695	0.113994	-0.495586	-0.24365	-0.267426	-0.219105	0.671222	2.28389	-2.49823	0.895941	-3.04512		NA	NA	NA	NA	NA	NA	0.384248		NA	NA
FBgn0010358	chr2R	7242824	7243633	+	deltaTry	depleted	NA	NA		0	0.0496357	NA	NA		-0.217662	0.275775	-0.215031	0.0430679	-0.193448	-0.832574	0.748918	0.415959	-1.5781	-0.995438	2.66199		NA	NA	NA	NA	NA	NA	NA		-0.2535	0.5845
FBgn0010359	chr2R	7236566	7237375	-	gammaTry	depleted	Null	BLACK		0	0	NA	NA		-0.235527	0.122388	-0.267417	-0.0278264	-0.20825	-0.454688	0.345234	-0.105573	-3.09162	1.71341	1.3784		NA	NA	NA	NA	NA	NA	NA		NA	NA
FBgn0010379	chr3R	11924950	11931392	+	Akt1	depleted	NA	NA		47.7044	36.8343	10.4958	10.6991		0.0324556	-0.137338	0.0171117	-0.112612	1.13324	0.687284	-0.180308	-1.06774	-0.590218	-1.05257	-3.80797		0.0398727	0.00561024	0.0997785	-0.153964	0.0634587	-0.182745	-0.542047		-0.407	0.205
FBgn0010380	chrX	19625037	19628614	+	Bap	depleted	Active	YELLOW		93.7273	76.9702	10.9211	11.0839		-0.113864	0.824435	0.263193	2.30774	1.74013	0.49374	2.60008	0.170989	16.5731	-2.41948	12.923		-0.449549	-0.279016	-0.50226	-0.358349	-0.329032	-0.413802	-0.281903		-0.9845	-1.367
FBgn0010381	chr3L	3369556	3369942	+	Drs	depleted	Active	YELLOW		4.76795	2.43388	9.20857	6.87966		-0.134575	0.0188062	0.154788	0.269289	0.983134	0.334122	0.179958	2.25025	-1.34171	0.359975	0.00827092		0.204256	0.0922286	0.779432	0.479809	NA	NA	NA		0.3445	0.8675
FBgn0010382	chr2L	15727581	15748150	-	CycE	depleted	Null	NA		33.2047	14.0413	7.11987	7.2335		0.0412293	-0.0884126	0.0719288	-0.161533	0.26698	0.528026	-0.192489	-0.268334	-0.363154	-1.06038	-2.21517		0.441323	0.00675594	0.143846	0.201704	0.0367472	-0.174854	0.185717		-0.2575	-0.095
FBgn0010383	chrX	18582571	18587075	-	Cyp18a1	enriched	Null	NA		0.101006	0.497409	2.27092	2.27092		-0.0698557	0.030087	-0.353966	0.529424	-0.556147	-0.0150683	0.314371	0.275322	-0.85316	-0.784062	6.14116		NA	NA	NA	NA	NA	NA	-0.214883		0.3205	0.4375
FBgn0010385	chr2R	5941683	5942081	-	Def	depleted	Active	BLUE		0.192667	0.154865	2.27119	2.27119		0.0469219	0.310004	-0.126872	-0.0204504	-0.12725	-0.0917539	0.121613	-0.29093	0.863798	1.77069	0.768032		NA	NA	NA	NA	NA	NA	1.71125		0.09	-0.692
FBgn0010387	chr3L	7124963	7126563	+	Dbi	depleted	Null	NA		2.28662	2.16586	2.51131	2.51097		0.184282	-0.055888	0.317999	-0.388097	-0.0411026	-0.40279	-0.113323	-0.847853	-0.379221	1.11342	1.84472		0.470796	-0.0119615	-0.149168	0.0913238	0.0108829	0.0923704	1.85933		-0.3795	-0.065
FBgn0010388	chr2R	10633466	10634219	+	Dro	depleted	Null	BLACK		0.243926	18.2697	2.30349	2.29004		0.404013	-0.0571815	-0.173643	-0.0498209	-0.425188	-0.0940149	-0.0293097	-0.934223	0.53301	2.1617	-0.260214		0.271416	0.0424622	0.478725	0.106387	0.0132463	0.0240998	NA		0.0465	-0.1095
FBgn0010389	chr3R	13870938	13878706	-	htl	enriched	Null	NA		0.0177662	0.096619	3.15014	2.69754		-0.170885	-0.189952	-0.443312	-0.446265	-0.368748	-0.393479	-0.151223	-1.03929	-1.48834	-0.000780775	0.111512		NA	NA	NA	NA	NA	NA	-0.0897161		0.961	1.09
FBgn0010391	chrX	11020910	11023120	-	Gtp-bp	depleted	Active	YELLOW		85.807	94.9582	12.7425	12.5635		0.059878	0.668527	0.712266	2.32825	1.92392	0.643987	2.26302	0.892357	12.9754	2.09145	12.9213		-0.338109	-0.291633	-0.435879	-0.377381	-0.429892	-0.374634	-0.097708		-1.626	-1.2785
FBgn0010395	chr2L	21053033	21058044	+	betaInt-nu	enriched	Active	NA		42.0377	10.3905	NA	NA		-0.0729321	0.0344677	0.614092	0.40333	0.82308	0.319995	-0.0597753	-1.59952	-1.38573	-1.26507	-2.42833		-0.257695	0.0205763	-0.540782	0.637416	0.0299967	-0.141079	-0.63819		NA	NA
FBgn0010397	chr2R	10458315	10463276	-	LamC	depleted	Active	NA		38.1467	7.13365	8.6718	9.02562		0.426887	0.197653	1.09491	0.409735	0.148148	0.0290786	0.0364772	-2.05151	-0.55019	3.77351	3.34862		0.0671138	-0.0950224	-0.0566294	-0.0067786	0.0332019	0.26832	0.699665		NA	NA
FBgn0010398	chr2L	10517335	10519269	+	Lrr47	depleted	NA	NA		7.0925	8.22541	5.25998	5.10373		0.104793	0.280208	0.358679	0.280404	0.780169	0.798852	0.13798	0.192596	0.222631	2.64938	3.95917		-0.163277	-0.12859	-0.00354556	0.04948	0.0918103	0.358602	-0.465094		-0.6475	0.4865
FBgn0010399	chr3R	1334564	1349050	-	Nmdar1	depleted	Active	NA		0.0334708	0.0356042	2.27127	2.27127		-0.00926768	-0.13452	-0.252808	-0.306352	-0.364557	-0.217066	-0.0839529	0.302353	-1.00246	-1.26611	-2.35067		NA	NA	NA	NA	NA	NA	NA		-0.6975	0.125
FBgn0010401	chr3R	3804681	3805336	+	Os-C	depleted	Null	NA		0	0	NA	NA		-0.140614	-0.0486617	-0.0583904	-0.162874	-0.00919861	-0.451252	0.0590664	1.64	0.657732	-0.552744	-3.45901		NA	NA	NA	NA	NA	NA	NA		-0.184	-0.16
FBgn0010403	chr3R	1801899	1802539	-	Obp83b	enriched	Null	BLACK		0	0.104765	2.53335	2.51983		-0.304797	0.0229637	-0.310062	-0.154523	-0.261906	0.05315	0.0953793	0.613717	-1.09778	-1.5477	-1.05676		NA	NA	NA	NA	NA	NA	NA		1.589	2.307
FBgn0010406	chr3L	7963688	7965549	+	RNaseX25	depleted	PcG	YELLOW		24.2978	62.6306	8.55633	7.99935		0.298046	0.0887985	0.189212	0.617174	1.22791	1.15686	0.0178013	0.344197	-0.750788	3.0922	1.38316		-0.121416	0.00431747	-0.244947	0.0599221	-0.145567	0.0465226	-0.168244		-0.0845	0.155
FBgn0010407	chr2L	10251843	10254686	+	Ror	depleted	Active	YELLOW		5.85125	0.972082	2.27179	2.27179		0.0152835	-0.117258	0.36299	0.256497	1.23631	1.31392	-0.115706	-3.43358	-1.0685	-0.0573766	0.591552		NA	NA	NA	NA	-0.292617	0.0679479	-0.641291		0.506	0.8385
FBgn0010408	chr3L	9502893	9504631	-	RpS9	depleted	NA	RED		3449.81	5262.91	10.5679	10.8682		0.290866	0.212816	0.708413	0.656641	1.0953	0.814201	0.131341	0.599944	0.421479	2.58659	1.40681		-0.0505003	0.0775648	0.0846057	0.11385	-0.0347031	0.0349346	0.493314		0.066	0.5455
FBgn0010409	chr2R	13433911	13434967	-	RpL18A	depleted	Active	YELLOW		2894.63	3856.83	14.2806	14.3802		0.230209	0.252311	1.00163	1.05789	0.925495	0.462371	0.129189	1.21988	1.01858	2.84872	0.590642		0.00804279	0.0300729	-0.00407007	0.00375689	0.0662746	0.199671	0.015393		0.1655	0.1905
FBgn0010411	chr2R	16151484	16152353	+	RpS18	depleted	Null	YELLOW		4565.4	5667.02	14.5406	14.633		0.092421	0.259642	1.61704	1.53011	1.79096	0.904396	0.22764	2.37348	-0.552422	7.68655	5.1782		-0.0412298	0.0052211	0.029565	-0.00279668	0.0473839	0.100855	-0.0330158		-0.1185	-0.1325
FBgn0010412	chrX	16531927	16533282	+	RpS19a	depleted	Active	YELLOW		3464.04	8448.94	13.9152	14.1087		0.649699	0.613494	0.470276	1.69197	0.757036	0.483428	2.3681	-0.549329	6.31766	2.21681	9.80342		-0.0764567	-0.052037	-0.0869437	-0.0914674	-0.235541	-0.179277	-0.112137		-0.7495	-0.7655
FBgn0010414	chr2R	20292118	20298597	-	SerT	depleted	PcG	YELLOW		0.0144466	0.0232539	2.33222	2.41037		-0.0530544	-0.0454826	-0.051363	-0.117243	-0.0431859	-0.0734483	0.044166	0.524979	-2.19508	-0.0127063	-0.0367811		NA	NA	NA	NA	NA	NA	NA		-0.2595	0.044
FBgn0010415	chr2R	17279907	17368681	-	Sdc	depleted	NA	NA		83.5746	29.6641	8.78117	8.80563		-0.0895263	-0.138636	-0.259641	-0.370406	-0.278199	-0.25688	-0.172353	-0.94787	-0.388659	-2.50512	-2.39084		-0.240343	-0.0903179	-0.0137521	-0.240859	0.0919582	-0.0784331	-0.233782		0.346	0.3895
FBgn0010416	chrX	16282853	16285471	-	TH1	depleted	Active	YELLOW		52.9415	49.7171	8.52489	8.34868		0.0443847	0.642208	0.184071	2.41982	1.49165	1.07019	1.81588	-1.14823	11.225	-0.584097	13.2178		-0.424892	-0.391829	-0.438803	-0.582612	-0.403077	-0.539111	-0.757681		-1.743	-3.621
FBgn0010417	chr3L	19592188	19594482	+	Taf6	depleted	Active	YELLOW		21.127	18.3488	7.13339	7.07932		0.085208	0.0224894	0.312595	0.381289	1.98862	1.02863	0.0317371	1.40006	-0.166185	-0.872911	-1.61937		-0.356086	0.107153	0.0273092	-0.00170962	-0.0971103	0.116888	0.805798		0.019	0.0665
FBgn0010421	chr3R	6592344	6593526	-	TfIIFbeta	depleted	Null	YELLOW		22.7702	15.2603	NA	NA		0.217855	0.0429782	0.51284	0.534215	1.40994	1.01694	-0.111514	1.01396	0.260684	4.99598	5.59968		-0.118363	0.0268124	0.0158873	-0.0351441	-0.0169189	0.0504632	-0.0801981		NA	NA
FBgn0010422	chr2L	15058919	15060757	-	TfIIS	depleted	NA	YELLOW		53.7652	38.0902	NA	NA		0.338174	0.186258	0.704417	0.493266	1.21477	1.05086	0.164257	-0.404786	0.281205	1.8866	0.765856		0.106503	0.00441509	0.0918002	-0.115644	0.126219	-0.0349204	-0.0646712		-0.13	0.6895
FBgn0010423	chr2R	7161350	7162791	-	TpnC47D	depleted	Null	BLACK		0.0885066	0	2.27138	2.27138		0.0601277	-0.091364	-0.356005	-0.27962	-0.303155	-0.23793	-0.0610005	0.628621	-2.37198	-1.18026	0.0611833		NA	NA	NA	NA	NA	NA	2.14551		0.106	0.1225
FBgn0010424	chr3L	17039163	17041490	+	TpnC73F	depleted	Active	YELLOW		0	0	10.3717	10.593		0.0253972	-0.113061	-0.322549	-0.213972	-0.325973	-0.317439	-0.266923	-2.02761	0.469797	10.0096	10.853		NA	NA	NA	NA	NA	NA	-0.139172		NA	NA
FBgn0010425	chr2R	7232742	7233571	-	epsilonTry	enriched	Null	BLACK		0	0	2.704	2.704		-0.0879886	-0.0307831	-0.392935	-0.322763	-0.456406	-0.55676	0.323443	0.582949	-3.55135	1.52276	-2.13331		NA	NA	NA	NA	NA	NA	-0.00934546		-0.402	0.419
FBgn0010431	chr3L	8406112	8407203	+	mtrm	depleted	Active	YELLOW		0.130065	0.0515679	2.28273	2.28002		-0.0192693	0.0146584	0.0485367	0.0778468	1.34109	0.719815	0.0611226	0.343679	-0.838102	-1.89215	-4.01256		NA	NA	NA	NA	NA	NA	NA		-0.017	0.3815
FBgn0010433	chr3R	4103774	4104996	+	ato	depleted	PcG	BLACK		0	0	2.28006	2.28006		-0.298052	-0.190746	-0.267096	-0.345794	-0.254954	-0.476362	0.0079943	0.978422	-3.01616	-1.24942	-3.83872		NA	NA	NA	NA	NA	NA	-0.150807		-0.321	-0.035
FBgn0010434	chr2R	15116568	15131256	+	cora	depleted	Active	NA		66.4586	113.096	7.704	8.21773		-0.0872084	-0.00663415	0.221928	0.221053	1.33335	0.540444	-0.0482955	-0.301346	-0.303728	0.277753	-0.101988		-0.157787	0.0339345	0.0991153	0.082441	-0.047491	-0.0616689	0.616067		-0.052	0.251
FBgn0010435	chr2R	20863979	20873593	-	emp	depleted	NA	NA		0.176727	1.09825	5.42503	5.4184		0.0956804	-0.0789141	0.15081	0.0162943	-0.198302	-0.228207	-0.0339052	-0.584637	-0.444766	1.09356	0.471766		0.185394	0.0439275	0.124353	0.0593635	0.0594724	-0.0125399	0.116653		-0.3495	-0.2595
FBgn0010438	chr3R	12029916	12030972	-	mtSSB	depleted	Active	RED		156.941	157.518	NA	NA		0.106573	-0.0285249	0.796969	0.563883	0.871254	1.02337	-0.412286	-0.571712	2.33526	1.19352	2.06185		0.182241	-0.0325077	0.312539	-0.0819837	-0.0498302	0.0531226	-0.579305		NA	NA
FBgn0010441	chr3R	23076853	23078904	-	pll	depleted	Active	YELLOW		22.6977	35.1984	7.46126	7.87062		0.19075	-0.0902002	0.944389	0.66574	1.99798	1.00918	-0.0526077	-1.1884	-0.447974	1.15318	-2.82843		0.0486876	0.0700507	0.162372	0.136512	0.105762	0.125858	0.373122		-0.1805	0.639
FBgn0010452	chr3L	13107371	13111177	+	trn	enriched	Null	BLACK		0	0	3.24047	3.46528		-0.221621	-0.214315	-0.173015	-0.430717	-0.276427	-0.546525	-0.0590187	1.72523	-1.15935	-1.44199	-2.98385		NA	NA	NA	NA	NA	NA	-0.194276		0.09	0.2085
FBgn0010453	chr2L	7255419	7277171	-	Wnt4	depleted	NA	NA		0.0637875	0	2.3064	2.3064		-0.0555479	-0.13524	-0.295628	-0.439003	-0.391473	-0.464442	-0.154566	-0.768919	-0.475987	-1.2305	-1.96001		NA	NA	NA	NA	NA	NA	-0.183104		0.0275	-0.123
FBgn0010470	chr2R	17374672	17385434	-	Fkbp13	depleted	Active	NA		402.435	203.212	11.2869	11.0561		0.0320111	0.0193506	0.123453	0.100155	0.116809	0.592047	-0.0758793	-0.626285	-0.303348	0.104845	-0.42107		-0.0688295	-0.0100751	0.0573839	-0.0953557	0.0833604	-0.00445978	-0.535228		-0.6515	-0.032
FBgn0010473	chr2L	4283148	4323781	+	tutl	enriched	Null	BLACK		0.117762	0.291662	2.27092	2.27092		-0.140641	-0.237146	-0.284062	-0.532824	-0.467876	-0.557234	-0.177578	-0.0546859	-0.523251	-1.71207	-2.53137		NA	NA	NA	NA	-0.156406	-0.0429413	NA		-0.349	0.0475
FBgn0010482	chr2R	2608606	2628177	-	l(2)01289	depleted	Active	NA		0.566434	0.0878224	2.33502	2.33485		-0.160899	-0.136593	-0.301178	-0.411279	-0.464804	-0.408537	-0.17377	-0.799609	-1.05793	-0.366151	-1.73583		NA	NA	NA	NA	0.0795543	0.194471	0.625067		0.056	0.4365
FBgn0010488	chr2R	8803499	8811239	+	NAT1	depleted	PcG	NA		174.329	88.0198	9.86239	10.3422		-0.0760107	0.0464794	0.522926	0.143349	2.08714	0.925501	0.0526304	-0.00972939	-0.0826634	-1.27652	-2.17402		0.211248	0.213955	0.088487	0.0816068	0.155139	0.122063	0.293478		-0.1305	0.0515
FBgn0010497	chr2L	12027438	12034122	+	dmGlut	depleted	PcG	NA		51.2966	10.2298	10.1661	9.50096		0.298215	0.0457551	0.601383	0.231694	0.0407114	0.109971	0.0898108	-1.29693	-0.702331	1.6065	0.417225		-0.0955318	-0.24869	-0.653003	-1.07885	-0.643287	-0.498574	0.328052		NA	NA
FBgn0010501	chr2R	19438836	19441070	+	Dcp-1	depleted	NA	YELLOW		23.3308	8.43434	2.27092	2.27092		0.618487	0.205126	0.815087	0.564238	0.897315	0.600904	0.203838	0.720728	-1.16346	1.81242	1.01527		0.207422	0.112168	0.276653	0.172858	0.201154	0.0869908	0.133513		0.486	1.2535
FBgn0010504	chr2R	4034423	4044159	-	kermit	depleted	Active	RED		44.2845	17.2241	5.96218	6.15553		0.66765	0.211682	1.03713	0.392649	-0.349707	-0.135227	-0.00533858	-0.148678	-0.648822	1.10076	-0.0832445		-0.0629863	0.0653745	-0.110306	-0.016181	-0.170289	-0.0872412	0.26031		-0.0445	1.2475
FBgn0010516	chr2R	7576074	7578368	-	wal	depleted	Null	NA		86.451	162.557	10.8978	10.8103		0.0319327	-0.00585783	0.487205	0.504929	1.34391	1.06878	-0.027179	-2.28354	0.552435	0.0246848	-1.66273		0.0686969	-2.51165e-05	0.066826	-0.110722	0.113531	0.146451	0.609513		-0.16	0.279
FBgn0010520	chr2L	9895287	9896104	+	Bka	depleted	Active	NA		25.1902	20.7572	4.47668	5.3511		0.941562	0.412566	0.827331	0.843525	1.19446	0.56059	0.195108	1.55809	1.27706	5.29766	3.88328		0.204895	0.0488904	-0.0678979	0.211068	0.0826204	0.0832442	-0.327546		-0.6945	-0.2835
FBgn0010531	chr2R	6008991	6010079	-	CCS	depleted	Active	YELLOW		8.95463	17.7961	NA	NA		0.253805	0.130825	0.552557	0.878039	1.27751	0.979542	0.210713	0.973706	2.00917	4.11362	2.29131		-0.180021	0.20439	-0.0422748	-0.0626361	-0.075248	0.0627184	NA		NA	NA
FBgn0010548	chr2R	3354384	3364667	-	Aldh-III	depleted	PcG	NA		81.7939	64.8985	10.9951	11.183		0.225419	0.104605	0.694397	0.202992	0.232567	0.490144	0.0590923	-1.22175	-0.201238	2.0582	0.539249		0.076276	-0.0891358	-0.0551102	0.0526393	0.0655013	0.0939236	0.187687		-0.5005	-0.1075
FBgn0010549	chr2R	5277670	5282786	+	l(2)03659	depleted	PcG	NA		22.884	2.30869	2.27095	2.27095		-0.125038	-0.0785926	0.371061	-0.140721	0.992166	0.0352045	-0.0111424	-0.932066	-1.94195	0.539745	0.0781531		0.67768	0.118251	0.410712	0.0604058	0.167498	0.0789998	1.06463		0.0875	0.6835
FBgn0010551	chr2R	14706972	14709755	+	l(2)03709	depleted	NA	NA		317.174	245.552	9.48875	9.5619		-0.00895553	0.111405	0.764087	0.486529	1.60118	0.905661	0.0473292	0.278538	1.05683	-0.627737	-2.89787		0.194291	0.0977696	0.0734956	0.0566878	0.158071	0.177126	0.145805		-0.88	1.712
FBgn0010575	chr2R	14165703	14244801	-	sbb	depleted	Null	NA		10.7093	16.7197	5.44173	5.27347		0.0436742	0.0389782	-0.0291534	0.0361059	-0.280747	-0.191555	-0.0946721	-1.26963	-0.311192	-0.0868926	-0.604863		-0.114246	-0.037556	-0.177507	-0.256648	0.0909642	-0.0571952	-0.582674		-0.0665	0.485
FBgn0010583	chr2L	825969	833241	+	dock	depleted	Active	NA		44.7808	21.8847	6.30983	6.58532		-0.0401435	0.14255	0.687728	0.960927	0.539795	0.359926	0.465749	-0.830146	-1.61024	0.593582	-1.41649		-0.258588	-0.0185269	0.0103633	-0.177246	-0.135482	0.0196888	-0.182388		-0.213	-0.3125
FBgn0010590	chr2R	11901310	11902292	-	Prosbeta1	depleted	Active	YELLOW		200.251	147.644	11.0531	11.1804		0.405729	0.310444	0.853786	0.586003	1.86624	0.381239	0.256331	3.1785	0.509709	4.24143	3.29436		0.163962	0.0112729	0.169528	-0.0744246	-0.179674	-0.0116872	-0.178155		-0.393	-0.3845
FBgn0010591	chr2R	12975946	12979463	-	Sply	depleted	Active	YELLOW		41.2466	74.8346	9.56696	9.49688		0.0661298	0.109448	0.476658	0.686806	0.911349	0.752453	-0.00563395	-1.24299	-0.0891286	2.87305	0.911877		-0.0653869	0.0295017	-0.156219	0.0404787	-0.0725218	-0.00411765	-0.485343		0.241	0.558
FBgn0010602	chr2L	540599	542580	-	lwr	depleted	NA	YELLOW		335.981	116.11	10.468	10.776		0.965679	0.387782	0.749598	0.656116	0.987574	0.635697	0.206096	2.34892	5.14802	8.35345	7.41729		0.0557968	-0.0628278	0.282533	-0.0924299	0.0249837	0.159015	0.255491		-0.3255	0.127
FBgn0010607	chr2L	4970135	4973921	-	l(2)05714	depleted	NA	YELLOW		19.0078	14.7202	NA	NA		0.39721	0.207356	0.530823	0.773227	1.24824	0.95654	0.249617	0.486762	1.34598	2.95873	1.98841		0.00347508	0.0790034	0.0144942	-0.00319158	-0.0169612	0.0998704	-0.423034		-0.3835	-0.193
FBgn0010611	chr2R	12223595	12228747	+	Hmgs	depleted	NA	NA		81.8383	82.7272	7.85662	7.63778		0.36126	0.11194	0.537915	0.409576	0.484486	0.605385	-0.00422541	0.960151	0.619278	4.91922	3.30181		-0.0290987	0.111644	-0.233052	0.740593	0.0949547	0.167576	0.60929		-0.3575	0.0625
FBgn0010612	chr2L	10975522	10976399	-	l(2)06225	depleted	Active	YELLOW		431.193	452.068	12.4552	12.151		0.954732	0.529071	0.646231	0.405798	0.747674	0.536533	0.0525968	4.39345	4.34403	5.59998	4.46408		NA	NA	NA	NA	0.0694469	0.113494	NA		-0.111	-0.684
FBgn0010620	chr2R	13282098	13292676	+	Sip1	depleted	Active	RED		0.775119	1.24435	12.336	12.367		0.055347	-0.0450201	0.375019	0.234319	-0.308308	-0.223399	-0.140105	-2.67587	-0.15182	1.60804	2.00311		0.289197	0.0582167	0.0347594	-0.0887997	-0.134769	0.30113	-0.0329741		-0.457	0.3135
FBgn0010621	chr2R	8062307	8065021	+	Cct5	depleted	Active	YELLOW		304.519	416.725	NA	NA		0.199338	0.262024	0.835542	0.748036	1.59614	0.627359	0.268626	-1.09364	-0.0652563	6.56052	1.46086		-0.143827	-0.0507737	0.0399236	-0.118933	-0.00529437	0.0703475	0.177852		-0.7635	0.106
FBgn0010622	chr2R	18948943	18950116	-	l(2)06496	depleted	PcG	YELLOW		22.8532	20.8987	NA	NA		0.171441	0.140616	0.645384	0.594891	0.883045	0.722609	0.054757	0.126752	0.509186	10.1168	7.61937		0.0375342	-0.0470368	0.135659	-0.0459581	0.0807414	0.197582	-0.198582		-0.589	-0.434
FBgn0010638	chr2R	10506276	10507186	+	Sec61beta	depleted	Active	YELLOW		265.911	173.214	13.9753	13.839		0.0229761	0.332333	1.06806	0.568293	1.28183	1.05688	0.387126	-0.200634	2.15576	11.6079	10.8319		0.169941	0.030994	0.17758	0.0277191	0.31077	0.348777	-0.17612		-0.1915	-0.175
FBgn0010651	chr2R	14684480	14691232	-	l(2)08717	depleted	Null	NA		44.0605	44.8722	5.20918	6.67462		1.3503	0.383707	0.95858	0.491932	-0.114621	-0.137842	0.0167513	-0.203313	-0.816089	3.45193	2.56885		0.274171	-0.108371	-0.0125803	-0.0978707	-0.235909	-0.41388	-0.10604		0.1085	0.654
FBgn0010660	chr2R	18806460	18812265	-	Nup214	depleted	PcG	NA		38.773	27.3299	4.38274	4.53122		-0.12327	-0.112866	0.360934	0.35553	1.95799	1.39912	0.171414	-0.187114	-1.39782	-2.02966	-4.43705		0.127859	0.0174072	0.204284	0.148999	0.223974	0.230547	0.772247		-0.365	1.0155
FBgn0010704	chr2L	2226342	2231099	+	l(2)s5379	depleted	Active	YELLOW		92.0824	61.0527	12.6614	12.8129		0.792839	0.448798	1.05399	0.921734	0.27504	0.348049	0.0590431	-1.43871	2.26356	6.18476	5.59227		-0.173382	0.00258135	-0.00043464	-0.10224	0.0049955	-0.0216326	NA		-0.5315	-0.3105
FBgn0010741	chr3L	11066392	11067488	-	l(3)01239	depleted	PcG	YELLOW		117.402	133.376	9.19238	9.47179		0.544165	0.237657	1.17457	1.49558	1.44371	1.25759	0.199274	-1.10781	0.119402	7.04675	3.58623		-0.0280987	0.0231465	0.196714	0.228924	0.257747	0.250622	-0.373015		-0.6155	-0.231
FBgn0010747	chr3L	5145778	5147877	+	Srp54k	depleted	Null	YELLOW		53.5872	60.1456	11.2838	11.4354		-0.0256583	-0.0253906	0.439886	0.340626	1.72727	1.02437	0.072514	-0.782031	-1.19682	2.26414	-1.63048		0.0641139	0.105757	0.102687	0.0105047	0.278321	0.276646	0.563249		0.035	0.387
FBgn0010750	chr3R	575757	603212	+	atms	depleted	Null	NA		59.8877	42.5211	3.9462	4.12711		-0.299065	-0.114415	-0.341508	-0.380478	-0.498788	-0.282836	-0.15347	-1.03889	-0.871024	0.185439	-0.26852		-0.0648657	0.0947447	0.1287	0.0035972	0.0256047	0.164955	0.351927		-0.5325	0.21
FBgn0010762	chr3L	10657839	10683834	+	simj	depleted	Active	NA		22.7678	28.419	2.78224	2.8088		0.400228	0.19383	0.373789	0.20132	-0.155019	-0.216775	-0.0853492	-0.703051	0.137599	1.10371	1.67297		-0.15077	0.203703	-0.16502	-0.0542288	0.190735	-0.0418404	-0.0979064		-0.674	-0.234
FBgn0010768	chr3R	14989933	14996298	+	sqz	depleted	NA	NA		3.44003	7.1631	2.3473	2.8829		0.138333	0.0469504	0.0194264	0.151913	0.11234	0.0564766	-0.00400963	-0.16062	-0.435599	1.2504	0.25191		0.193472	-0.132615	0.105686	-0.363578	0.0194837	0.189239	0.251416		-0.48	-0.299
FBgn0010770	chr3R	16941976	16943621	+	ppan	depleted	Active	YELLOW		36.649	24.512	3.23245	3.88181		-0.249413	0.258388	0.572461	0.291123	1.70988	1.00357	0.194191	1.11122	0.825513	2.58476	1.67196		0.300271	0.0901065	0.189434	0.128792	0.385971	0.334555	0.25281		0.6725	0.3775
FBgn0010772	chr3R	1490861	1495056	-	Xe7	depleted	Active	NA		20.9886	18.4314	8.94186	8.71728		0.0183186	-0.043045	-0.181708	0.0475859	1.23083	1.28677	0.0772085	-1.23686	0.810508	-0.768558	-1.30962		-0.0473772	-0.00438467	0.133932	0.155334	0.127741	-0.0753593	0.602306		0.407	0.229
FBgn0010774	chr3R	2903626	2906109	-	Ref1	depleted	PcG	YELLOW		162.375	90.0485	7.91192	7.69805		0.0631543	0.0907083	1.06653	0.95324	1.31867	0.973163	0.349707	0.694495	0.349007	-0.558692	-0.140543		-0.01553	-0.00261204	-0.0189724	-0.143097	-0.0601751	0.0467336	-0.138168		-0.8885	0.0845
FBgn0010786	chr3L	1334889	1339415	+	l(3)02640	depleted	Active	NA		255.696	149.19	3.97122	4.49777		0.247878	0.302816	0.960716	1.33891	0.481805	0.001126	0.634831	-0.831785	-0.897758	2.77604	0.620551		0.0872644	0.0785675	0.0525289	0.476715	-0.242109	0.0201031	0.533005		-1.0385	-0.7045
FBgn0010803	chr3R	5090749	5092626	-	Aats-trp	depleted	Active	YELLOW		56.0582	91.4255	9.84739	10.0008		-0.0432769	0.0363829	0.822394	0.536964	1.96392	1.20692	0.0616812	-0.652038	1.36877	3.23916	3.19153		0.0289911	0.142145	0.166594	0.243256	0.290226	0.214613	0.142744		-0.2085	0.248
FBgn0010808	chr3R	26878338	26879637	-	l(3)03670	enriched	PcG	NA		79.7822	90.8474	8.71081	8.93906		-0.0985541	0.351992	0.774889	0.827742	1.368	0.679046	0.0937911	0.149395	2.04535	3.77656	2.24336		-0.116222	-0.0130726	0.0271589	-0.0395315	-0.124725	-0.0346298	0.459999		-0.851	0.178
FBgn0010812	chr3R	3859023	3862374	+	unc-45	depleted	NA	NA		19.6177	26.8915	8.88419	9.10044		0.0700244	0.0788457	0.26495	0.150498	1.60409	1.10919	0.0697304	-1.83701	-0.872038	1.36893	-0.357401		-0.310275	0.0606177	0.010808	0.21912	0.178901	0.00573791	-0.112194		0.4365	0.513
FBgn0010825	chr3L	8443022	8465769	+	Gug	depleted	Active	NA		11.1559	7.26972	4.92235	4.86607		0.0100269	-0.0256171	0.0430835	-0.130038	0.210874	0.257509	-0.0993758	-0.388517	-1.36022	-0.885474	-1.80634		-0.555211	0.0764828	0.119462	-0.140742	-0.00441202	-0.058736	-0.0798076		0.4565	0.55
FBgn0010830	chr3L	22731702	22734488	-	l(3)04053	depleted	Active	NA		12.9623	11.7332	8.08245	8.33261		0.148849	0.0493152	0.240518	0.317656	1.29323	0.58976	0.0594143	-0.0619364	0.222264	1.81996	-0.216236		-0.0258091	0.0436321	0.0437796	0.0845471	0.114136	0.137761	0.393567		-0.1725	0.01
FBgn0010877	chr3R	14114588	14124601	-	l(3)05822	depleted	Active	NA		40.4004	62.6407	5.65491	5.53004		0.180952	0.0797352	1.02982	1.0303	-0.0563384	0.0667407	0.028356	-1.86937	-0.497717	1.74178	0.742075		-0.0378574	0.0441259	-0.0421577	0.000282573	-0.0479449	-0.0930822	0.0843168		-0.0185	0.352
FBgn0010894	chr3L	5552570	5554698	-	sinu	depleted	Null	YELLOW		7.44248	7.15709	10.2799	10.2991		-0.0230976	0.148803	0.552102	0.738854	1.62764	1.32676	-0.122868	-1.54197	0.882783	1.8883	0.108242		-0.17668	0.0913854	-0.0461778	-0.0905904	0.161444	-0.0735272	-0.492061		-0.203	-0.4535
FBgn0010905	chr3L	2505245	2554292	-	Spn	enriched	Null	NA		11.3538	10.3208	4.32384	3.31738		-0.201369	-0.191353	0.071131	-0.0406894	-0.24515	-0.104325	-0.143501	-0.514493	-0.596834	-1.14146	-1.47019		0.00397969	-0.145438	0.250368	-0.320031	-0.102363	-0.198845	0.131954		-0.018	0.0455
FBgn0010909	chr3L	2554847	2586540	-	msn	depleted	NA	NA		80.4575	72.3091	6.75214	6.56201		0.0356915	0.0595032	0.458122	0.589272	-0.133996	-0.0254165	0.053813	-0.992988	-0.660968	0.0652776	-0.737913		-0.102971	0.0360641	0.0416498	0.0192515	-0.154946	-0.167706	-0.288144		-0.064	0.6235
FBgn0010926	chr3R	13362654	13365685	-	l(3)07882	depleted	Active	YELLOW		19.5646	15.3504	NA	NA		-0.184024	0.14598	0.887832	0.449789	1.63481	0.960916	0.0854092	-0.871417	-0.630488	2.43176	0.827956		0.295914	-7.89897e-05	0.158757	0.185891	0.424621	0.317592	0.294157		-0.169	-0.371
FBgn0011016	chr3L	16122717	16124083	+	SsRbeta	depleted	NA	YELLOW		202.471	158.463	12.9689	12.9431		0.201047	0.195425	0.921248	1.22099	1.48299	1.45769	-0.0918428	-0.552044	1.94546	8.50265	8.2134		0.272556	0.0121739	0.199492	-0.0223489	0.207868	0.118942	-0.356937		0.3465	0.5225
FBgn0011020	chr3R	2977089	2979941	+	Sas-4	depleted	Active	YELLOW		9.08037	10.2223	2.27092	2.27092		0.0177421	0.0818688	0.653016	0.581384	2.05741	1.05487	0.0677721	-0.696539	-0.0822876	3.99588	2.01136		0.176995	-0.140208	0.21025	-0.200986	0.259878	0.207347	NA		0.2125	0.322
FBgn0011202	chr2L	20758144	20768053	+	dia	depleted	NA	NA		21.0863	20.3763	10.6678	10.8913		0.19801	0.170366	1.0547	0.369088	0.077824	0.488503	0.190754	-0.638733	0.817403	3.60668	2.1048		0.227814	0.0858225	-0.0919534	0.00976384	0.258956	0.0399142	0.121		1.802	2.017
FBgn0011204	chr3L	1503226	1517271	-	cue	depleted	Active	NA		112.14	37.1273	6.43946	6.95172		0.187652	0.252348	0.999984	1.1466	1.18283	0.671098	0.669909	0.794669	-0.636492	0.393731	-1.35763		-0.96373	-0.0571861	0.0695285	-0.279425	0.0894947	0.228555	0.183126		-0.6895	-0.2095
FBgn0011205	chr3L	20377529	20385013	+	fbl	depleted	Active	NA		66.4519	42.1693	6.63286	6.1887		-0.0218933	0.172012	1.08009	0.630731	0.425256	0.354202	0.00652659	-0.653908	0.396101	1.96206	1.40113		-0.26511	-0.0393585	-0.118418	-0.159034	-0.0801167	-0.0343745	-0.231258		0.101	-0.256
FBgn0011206	chr3L	9090729	9127505	-	bol	depleted	Null	NA		12.9051	4.78673	2.27193	2.27193		0.00501854	0.00201583	-0.126452	0.0494897	-0.389253	-0.0987035	-0.21768	-0.687574	-0.350596	-0.296293	-0.32557		0.112964	0.0156083	0.00399074	0.369428	-0.288365	-0.276032	NA		-0.1895	0.205
FBgn0011207	chr2L	9700810	9708883	+	pelo	depleted	Null	NA		51.5367	28.9586	8.99651	9.1327		0.399569	0.168002	1.17704	0.945794	-0.0634963	0.065381	0.0495803	-1.80749	-0.207172	2.66245	1.98641		-0.0224267	0.0264187	0.141682	0.200037	-0.0441909	0.0399096	0.413176		-0.8115	-1.82
FBgn0011211	chr2R	18686604	18689685	+	blw	depleted	Active	NA		653.91	409.231	12.2427	12.3983		0.143066	0.188516	0.429286	0.300175	1.8016	0.44511	0.289606	0.816235	-1.35809	-1.77245	-4.73665		0.154475	0.0234462	0.222695	-0.0562458	0.100707	0.165954	0.84228		-0.014	0.543
FBgn0011217	chr3R	10558136	10567041	-	eff	depleted	Active	RED		415.871	166.202	11.579	11.5206		0.370606	0.209506	0.755168	0.371646	-0.0230714	0.232453	-0.0923625	-1.46197	1.85295	0.666519	0.455222		-0.216232	-0.00403649	0.0168056	-0.0631098	-0.003195	-0.117558	-0.333937		-0.387	-1.0875
FBgn0011224	chr3R	27672709	27841242	-	heph	depleted	NA	NA		17.2332	15.1005	5.66697	4.92124		-0.204297	-0.205678	-0.243459	-0.426649	-0.409611	-0.320949	-0.161441	-1.06274	-0.447343	-1.39057	-1.33846		0.498637	0.058232	-0.0213169	0.152776	0.413259	0.180353	-0.302364		0.0305	-0.0835
FBgn0011225	chr3R	20078548	20096955	-	jar	depleted	Active	NA		18.0761	13.9992	9.45033	9.27596		0.0175625	0.0138829	0.473341	0.147608	-0.200418	0.0975323	-0.0267857	-1.20448	-0.379568	-0.55251	-0.561755		-0.290873	-0.0395014	-0.135651	-0.379164	-0.283537	-0.213033	0.141792		-0.553	0.106
FBgn0011227	chr2R	8644638	8645034	-	ox	depleted	Null	YELLOW		226.239	172.624	10.6791	10.053		1.27833	0.760233	0.875093	0.8067	0.88253	0.566345	0.0744639	4.09899	9.12225	5.465	5.07038		0.137247	-0.158262	0.0176002	-0.173461	0.0727501	-0.219585	-0.199663		-0.5425	-1.0145
FBgn0011230	chr2L	8054322	8071624	-	poe	depleted	Active	NA		46.794	48.2485	8.39509	8.912		-0.129109	0.0319575	-0.285584	-0.160944	1.75479	1.28727	0.403297	-1.15861	-1.64162	-4.57915	-5.04549		0.0686072	0.177725	-0.179504	0.181066	0.166962	0.185193	0.771017		-0.575	-0.0395
FBgn0011232	chr2L	9431405	9435341	+	scat	depleted	Null	YELLOW		8.0004	13.1827	10.6392	10.5969		-0.026712	-0.0207823	0.293705	0.0234782	1.39796	0.946131	-0.00581207	0.597426	-1.23765	-0.551185	-2.93919		-0.0431836	0.0261008	-0.0140764	0.124085	0.0793736	0.118651	0.341027		0.1405	0.439
FBgn0011236	chr2R	19757796	19764965	+	ken	depleted	Active	NA		17.3859	32.2847	7.40244	7.1181		0.96669	0.459521	0.659724	0.363339	0.378574	0.00752182	0.0849651	0.0408297	-0.100786	2.00684	1.473		-0.554714	-0.00171242	0.0745909	0.168454	-0.021802	-0.106729	0.493874		0.346	0.352
FBgn0011239	chr2L	15292468	15294136	+	ms(2)35Ci	enriched	PcG	BLACK		0.0860259	0	2.27092	2.27092		-0.27669	-0.212624	-0.452494	-0.601704	-0.624275	-0.504431	-0.0895565	-1.49894	0.220896	-3.04916	-2.22178		NA	NA	NA	NA	NA	NA	0.291607		0.8705	0.1715
FBgn0011241	chr2R	5752015	5762577	-	cbx	depleted	Active	NA		14.2734	14.6615	NA	NA		0.0923138	0.0365195	0.578089	0.0629492	0.0182768	0.149955	-0.139792	-0.918912	0.608096	0.850869	1.33933		-0.144189	-0.1038	-0.0113604	0.0237423	-0.0627958	-0.139412	-0.180873		-0.1305	0.178
FBgn0011244	chr2L	728362	730564	+	Hsp60B	enriched	PcG	BLACK		0.0228548	0.0180418	2.70482	2.70482		-0.458567	-0.146246	-0.256848	-0.324731	-0.379906	-0.320981	0.188808	0.546018	-2.22253	-0.880199	-2.91486		NA	NA	NA	NA	NA	NA	1.37283		0.0565	0.9305
FBgn0011259	chr2L	8542147	8672041	+	Sema-1a	depleted	Null	NA		1.54535	1.4001	2.27092	2.27092		-0.0294562	-0.235854	-0.189091	-0.458223	-0.307027	-0.455024	-0.192908	-1.30374	-0.497885	-1.44752	-1.39002		0.420829	0.0624056	-0.117169	0.254529	0.243738	0.118545	NA		-0.5815	-1.0915
FBgn0011260	chr2R	12387683	12420964	+	Sema-2a	depleted	Null	BLACK		26.4663	0.975984	7.15611	5.11269		-0.0527771	-0.200103	-0.204615	-0.457443	-0.209855	-0.359738	-0.211703	-0.687257	-0.589583	-0.584059	-1.09362		NA	NA	NA	NA	0.259573	0.565197	-0.743387		-0.039	0.7385
FBgn0011270	chr3R	8057367	8058451	-	Pglym87	depleted	PcG	BLACK		0	0	2.27092	2.27092		-0.251446	0.0250318	0.0368918	-0.162761	0.16914	-0.0491181	0.209405	2.4499	0.323714	-2.08471	-3.22864		NA	NA	NA	NA	NA	NA	0.650988		-0.0715	0.2145
FBgn0011272	chr2L	9967313	9968645	+	RpL13	depleted	NA	YELLOW		2440.21	3818.25	14.0093	14.1912		0.608878	0.356437	0.969429	0.888088	1.15186	0.343768	0.492563	1.62259	1.35944	3.62853	2.16343		0.0654382	0.0132537	0.0191445	0.0283706	0.0462261	0.169439	0.28279		-0.1275	-0.352
FBgn0011273	chr3R	21637633	21638856	+	Acam	enriched	Null	BLACK		2.85e-06	0	NA	NA		-0.323857	-0.0112449	-0.141447	-0.291838	-0.290646	-0.134513	-0.0472865	0.32682	-2.31854	-1.84943	-2.29896		NA	NA	NA	NA	NA	NA	NA		-0.645	-0.08
FBgn0011274	chr2L	17413248	17433161	-	Dif	depleted	Null	NA		17.1441	17.9451	NA	NA		0.0833573	-0.071471	0.0544776	0.0148943	-0.0897473	0.381853	-0.118448	-2.05066	0.297325	-0.205497	-0.471681		0.1288	-0.102731	-0.0336024	-0.0931016	0.0407707	-0.0646606	NA		0.381	0.3025
FBgn0011276	chrX	2574232	2575756	-	HLH3B	depleted	Active	BLUE		0.0496488	0.164984	2.27093	2.27093		-0.0830368	0.069067	-0.235685	0.730517	-0.00124737	0.0470016	0.203554	2.45131	-2.24491	2.22412	9.19482		NA	NA	NA	NA	NA	NA	NA		-0.713	-0.2855
FBgn0011277	chrX	4539160	4541447	-	HLH4C	depleted	PcG	NA		0.0501423	0	2.27092	2.27092		0.0808399	-0.0404965	-0.0161421	0.687393	-0.118048	0.0314719	0.0381107	-0.888663	-0.881394	1.6272	5.22536		NA	NA	NA	NA	NA	NA	NA		0.6525	0.101
FBgn0011278	chr3R	17267299	17272259	-	lbe	depleted	PcG	BLUE		0	0	2.36888	2.36888		0.012212	-0.107075	-0.403009	-0.512742	-0.428985	-0.409597	-0.0866832	0.644612	-1.08605	-3.76016	-3.72909		NA	NA	NA	NA	NA	NA	NA		-0.02	-0.111
FBgn0011279	chr3L	12389271	12390057	+	Obp69a	depleted	PcG	YELLOW		0.670757	0.3389	NA	NA		-0.237043	-0.202933	-0.261783	-0.257793	1.7741	1.86627	-0.288565	-4.55984	0.453333	1.19349	0.97285		NA	NA	NA	NA	NA	NA	NA		NA	NA
FBgn0011280	chrX	20290640	20292006	+	Obp19d	depleted	Active	NA		0.140317	0.233128	2.74593	2.74593		-0.249812	0.477063	0.0537194	1.90096	0.552101	0.155437	1.48228	0.244838	5.83876	0.355298	15.7355		NA	NA	NA	NA	NA	NA	NA		NA	NA
FBgn0011281	chr3R	1797877	1800967	-	Obp83a	enriched	Null	BLACK		0	0	2.69528	2.69528		-0.225267	-0.135766	-0.244051	-0.465643	-0.355671	-0.424903	-0.0664075	0.145601	-0.477179	-1.5337	-3.0004		NA	NA	NA	NA	NA	NA	NA		0.053	-0.0085
FBgn0011282	chr3R	3076447	3077679	-	Obp84a	depleted	Null	NA		2.0402	1.60892	NA	NA		-0.0932985	-0.0699536	0.236352	0.0278747	0.940032	0.644575	-0.0434679	-3.04123	-1.34318	0.927952	0.719057		-0.162363	0.132824	-0.0277344	0.0502094	NA	NA	NA		NA	NA
FBgn0011283	chr2L	7496791	7497365	-	Obp28a	depleted	Null	RED		0.153398	0.128387	2.37024	2.37024		0.221756	0.0331487	-0.209705	0.104927	0.0194553	0.357793	0.045945	2.51689	-0.73488	-3.25938	-4.73297		NA	NA	NA	NA	NA	NA	0.153562		-0.184	0.0105
FBgn0011284	chr3L	13034856	13037334	+	RpS4	depleted	Active	YELLOW		3046.91	3581.99	14.2328	14.3265		0.0429637	0.0478721	0.732015	0.653545	1.27719	0.952771	0.0384783	-1.97169	0.197238	-1.09638	-0.665624		0.0286237	0.0139136	0.00114011	-0.0243224	0.191366	0.313115	0.0830984		0.213	1.441
FBgn0011286	chr2R	4747869	4775602	+	Rya-r44F	depleted	Null	NA		0.0429333	0.0224126	2.27678	2.27678		-0.255267	-0.0842072	-0.183705	-0.358791	-0.264469	-0.349289	0.0263736	0.793063	-1.97434	-1.85759	-3.16766		NA	NA	NA	NA	0.0397276	-0.0526407	1.2924		-0.4435	0.0255
FBgn0011288	chr3L	24067280	24292305	+	Snap25	depleted	NA	NA		14.061	0.523942	2.29722	2.37407		-0.0560758	-0.227406	-0.179123	-0.551325	-0.0367344	-0.374126	-0.234137	1.18236	0.125703	-0.180296	0.459545		NA	NA	NA	NA	NA	NA	-0.835456		NA	NA
FBgn0011289	chr3R	23076834	23082185	+	TfIIA-L	depleted	Active	YELLOW		64.9998	83.0858	11.0036	11.5522		0.106185	-0.059482	0.634926	0.360327	1.93367	1.12136	-0.00430178	-1.42785	-0.526053	1.072	0.268088		-0.0544891	0.00378218	0.197683	0.0621666	0.0137542	0.0801181	0.188865		-0.909	-0.355
FBgn0011290	chr3R	7504108	7505412	-	Taf12	depleted	Active	YELLOW		34.2862	43.9887	7.96169	7.6677		1.0456	0.696622	1.05762	1.25296	1.21749	0.945168	0.156656	2.84322	1.21782	6.67039	2.99628		-0.0894823	0.0728181	0.27722	0.163017	0.0113242	0.102102	-0.370892		-0.181	0.0205
FBgn0011291	chr2L	9762424	9763262	-	Taf11	depleted	Active	YELLOW		19.8521	20.7564	7.95647	7.98654		0.595667	0.372586	0.502566	0.73912	0.833094	0.671646	-0.140016	3.57964	3.15989	5.27601	7.26396		NA	NA	NA	NA	-0.289962	-0.0923612	NA		NA	NA
FBgn0011293	chr3L	17016223	17016841	-	a10	depleted	Active	YELLOW		0.192186	0	2.29032	2.29032		0.126766	-0.075443	0.263948	-0.115862	-0.0818573	0.135767	-0.113942	-1.36399	-2.4029	-2.35441	-3.10302		NA	NA	NA	NA	NA	NA	NA		-1.013	-0.5145
FBgn0011294	chr2L	1329161	1329993	+	a5	depleted	Null	BLACK		0	0	2.27092	2.27092		-0.28862	-0.0559838	-0.256759	-0.456227	-0.270908	-0.438884	-0.0248843	-0.812119	-0.261664	-0.646798	-4.90189		NA	NA	NA	NA	NA	NA	NA		0.437	0.0605
FBgn0011296	chr2R	19572174	19573066	-	l(2)efl	depleted	Active	BLACK		0	0	NA	NA		-0.0972266	-0.00839887	-0.0770794	-0.103976	-0.0156274	-0.0472575	0.313065	-0.573286	-2.22942	-2.42307	-1.88996		NA	NA	NA	NA	NA	NA	-0.244711		-0.478	-0.381
FBgn0011297	chr2R	19592962	19597315	-	l(2)not	depleted	Active	YELLOW		26.6988	44.8584	8.99646	9.31587		0.178851	0.181146	0.362594	0.407117	0.713042	0.33538	0.201599	1.48661	1.32434	5.06612	3.97889		-0.434261	-0.0357327	0.145376	-0.151094	-0.143385	0.12847	0.0444414		-0.1545	0.3835
FBgn0011300	chr2R	4839844	4850301	+	babo	depleted	Null	NA		35.1441	15.16	7.92366	7.59041		-0.17118	-0.124728	-0.0380439	-0.219168	1.34771	1.43524	-0.16797	-1.20656	-0.967492	0.379223	-0.266854		0.0373802	0.145562	0.141037	0.139486	0.130309	0.280488	0.208488		-0.012	0.0145
FBgn0011305	chr2L	10261795	10263554	-	Rsf1	depleted	Active	YELLOW		36.7492	40.7147	4.98925	6.62274		0.278859	0.230558	0.126599	0.463782	0.540323	1.15167	-0.00816461	-1.48063	1.08402	0.82836	-1.17107		0.0494923	-0.0127058	0.214087	-0.133741	-0.10151	-0.10386	-0.562195		-0.0155	-0.1835
FBgn0011327	chr3L	9468593	9470065	-	Uch-L3	depleted	Active	YELLOW		73.6944	44.0497	8.38729	8.44984		-0.123457	0.157549	0.915522	0.480204	1.28967	0.791579	-0.0963188	-1.31606	0.0665748	6.09338	4.33799		0.0688169	0.0269967	0.279834	-0.098094	0.171088	-0.0313938	-0.438789		-0.9225	-0.3535
FBgn0011335	chr3L	12109201	12111155	+	l(3)j2D3	depleted	NA	YELLOW		22.7234	17.8066	6.01961	6.29748		0.169868	0.107541	0.858395	0.666017	1.7236	1.26833	-0.088098	-0.619446	1.96054	0.420008	0.0605501		0.120791	-0.0799506	0.28299	-0.0920605	-0.0439495	-0.0350332	-0.444019		-0.5655	-0.266
FBgn0011336	chr3R	20892434	20895359	-	OstStt3	depleted	Active	YELLOW		235.6	128.403	12.8689	12.7406		0.0160359	-0.0174027	0.278733	0.368069	2.14248	1.36526	0.251468	-0.546911	-0.686639	-1.23976	-3.32533		0.250848	0.0900707	0.0337117	0.0193718	0.308487	0.299987	0.0607135		-0.8385	0.414
FBgn0011361	chr3L	1329949	1331631	+	mtacp1	depleted	Active	YELLOW		294.272	234.264	9.13726	9.03098		0.492471	0.285329	1.00198	1.03778	1.17605	1.16185	0.651342	0.652923	2.29868	0.176019	-1.52174		-0.137273	-0.131234	-0.0666177	-0.0530624	-0.0161841	-0.0285082	-0.0921647		-0.51	-1.035
FBgn0011455	chr3L	12130596	12131684	-	l(3)neo18	depleted	Active	YELLOW		85.2027	110.369	NA	NA		0.625429	0.535515	1.0676	0.666623	1.34622	0.80677	-0.0391588	1.98174	5.01582	4.51448	4.67532		-0.0506015	-0.010626	0.167518	0.0321892	-0.0594182	-0.0111374	0.202927		-1.413	-1.0285
FBgn0011474	chr3R	10141760	10146216	+	pr-set7	depleted	Active	YELLOW		22.852	12.5754	6.7973	7.19851		0.0289122	-0.01441	0.13459	0.0648836	1.83063	1.24989	0.0954993	-0.217702	0.0619112	-1.71466	-0.315372		0.0256875	0.228097	0.205019	0.139121	0.329374	0.212539	0.0233801		-0.415	-0.2495
FBgn0011476	chr3R	11103703	11104390	-	l(3)neo43	depleted	Active	YELLOW		24.2782	12.7118	6.82371	6.68402		1.58905	0.841967	0.842985	1.32228	0.536934	0.871216	0.18786	6.05672	6.46047	8.04827	8.64794		0.058002	0.017862	0.0937728	-0.109909	-0.0440925	-0.0623136	-0.329233		NA	NA
FBgn0011481	chr3R	14018216	14025317	-	Ssdp	depleted	NA	YELLOW		27.914	12.2118	7.54398	7.87828		0.366838	0.121336	-0.0332436	0.0206177	0.260681	0.519039	0.0288658	0.810377	0.908862	2.39766	2.59884		0.0964442	0.173569	0.133672	-0.0937209	0.00166689	0.0840995	-0.137726		NA	NA
FBgn0011509	chr3L	8712049	8713325	-	SrpRbeta	depleted	Null	YELLOW		86.6621	60.6816	10.4319	10.6021		0.587387	0.234161	1.78025	1.39903	1.65776	1.62972	0.208807	-1.86426	1.69488	6.78645	5.37082		-0.000803616	0.0407109	0.115691	0.0425876	0.124594	0.190304	-0.513176		NA	NA
FBgn0011554	chr2R	7228018	7228928	-	etaTry	enriched	Null	BLACK		0	0	2.27092	2.27092		-0.241332	-0.0564858	-0.291343	-0.446248	-0.280022	-0.27337	-0.123958	2.19934	-1.76961	0.923828	-3.96924		NA	NA	NA	NA	NA	NA	-0.0265933		-0.1725	-0.591
FBgn0011555	chr2R	7229219	7230265	-	thetaTry	enriched	Null	BLACK		0	0	2.27794	2.27794		-0.0724837	-0.154101	-0.215487	-0.231998	-0.282371	-0.141535	-0.0624249	-0.698924	-1.18375	-1.9602	-1.29588		NA	NA	NA	NA	NA	NA	0.739081		0.303	0.2285
FBgn0011556	chr2R	7226691	7227637	-	zetaTry	enriched	Null	BLACK		0	0	2.27092	2.27092		-0.233152	-0.14563	-0.173921	-0.475449	-0.390886	-0.411217	-0.0633593	0.519628	-2.49172	-0.242244	-3.25416		NA	NA	NA	NA	NA	NA	0.921249		-0.1385	0.3565
FBgn0011559	chr2L	18356047	18359026	-	Acp36DE	enriched	Null	BLACK		0.0465641	0	2.27092	2.27092		-0.0341938	-0.354631	-0.476762	-0.443107	-0.565611	-0.453497	-0.176467	-2.514	-1.31147	-1.81676	-2.04774		NA	NA	NA	NA	NA	NA	NA		0.4	0.363
FBgn0011566	chrX	2500713	2502909	-	Bzd	depleted	Active	YELLOW		6.44052	17.5531	2.57246	2.57246		0.132434	1.13066	0.235596	2.05119	0.882433	0.524141	2.57798	0.302893	14.1403	6.92263	12.9075		-0.27512	-0.027249	-0.356579	-0.10929	-0.0906935	0.0311952	-0.0152732		NA	NA
FBgn0011569	chr3L	10257009	10260211	-	can	enriched	Null	BLACK		0.0350447	0.0260037	2.27092	2.27092		-0.127114	-0.024774	-0.485885	-0.387452	-0.321381	-0.230199	-0.0498805	-1.16389	0.734645	-2.60865	-2.29822		NA	NA	NA	NA	NA	NA	-0.394844		1.071	0.652
FBgn0011570	chr2L	1704902	1706962	+	cpb	depleted	Active	NA		123.592	101.985	11.0423	11.0716		0.400757	0.169294	0.479561	1.22153	1.2027	0.701217	0.78396	-0.989938	1.29962	2.16787	-1.25756		-0.138466	-0.0663517	0.084383	-0.219049	-0.0668143	-0.0922134	-0.11417		-1.0355	-0.5835
FBgn0011571	chrX	16182843	16187553	+	caz	depleted	Active	YELLOW		106.119	115.578	8.53177	9.09804		0.0652327	1.71794	0.429314	2.62028	1.2999	1.59577	3.08737	-0.106052	11.2621	3.08018	12.0703		-0.133449	-0.175566	-0.158359	-0.335021	-0.166159	-0.232601	-0.148266		NA	NA
FBgn0011573	chr3L	1795392	1797307	+	Cdc37	depleted	Active	YELLOW		72.8347	66.6494	8.27636	8.48315		0.144091	0.156958	0.542346	0.970957	1.48684	0.658819	0.581856	2.16627	-1.03737	0.0662651	-2.49763		-0.224652	-0.00257919	0.127614	-0.0233786	0.173606	0.228537	0.260835		-1.2615	-0.4215
FBgn0011576	chrX	2070039	2072761	+	Cyp4d2	depleted	Active	YELLOW		5.30756	2.33067	2.82944	2.94833		-0.140649	0.936101	0.83421	2.23717	1.3286	0.824951	2.59608	-0.652838	14.1033	6.06281	14.793		-0.0896681	0.0146354	-0.511421	0.0966888	NA	NA	0.176577		-0.4025	-1.1075
FBgn0011581	chr3R	20167273	20169547	+	Dms	depleted	Active	YELLOW		0.0750848	0	2.27092	2.27092		-0.17789	0.0326922	-0.29791	-0.223459	0.0351038	0.108862	-0.0570865	0.594426	-1.14093	-0.0536179	-1.91599		NA	NA	NA	NA	NA	NA	-0.463233		0.369	0.37
FBgn0011582	chr3R	9991101	10040532	-	DopR	enriched	Null	BLACK		0.0198075	0.0192648	2.27092	2.27092		-0.211694	-0.173833	-0.366905	-0.505343	-0.471801	-0.398248	-0.134372	-0.636411	-0.827294	-2.25675	-2.18051		NA	NA	NA	NA	NA	NA	NA		-0.011	0.303
FBgn0011584	chr2L	10009381	10013170	+	Trp1	enriched	NA	NA		59.3206	78.8099	10.95	10.9441		0.180497	-0.00143612	0.422489	0.158695	1.05919	1.20034	-0.0241594	-1.04361	-0.367879	3.32364	1.01716		0.250277	0.00403268	0.137199	0.0746393	-0.0575404	-0.103246	-0.337304		0.4585	0.34
FBgn0011586	chrX	8798177	8800281	-	e(r)	depleted	NA	YELLOW		219.96	253.471	9.49459	9.38932		0.467748	1.7137	0.497912	2.16115	1.091	0.848238	3.50544	0.0744275	11.3499	2.95136	10.3831		-0.178135	-0.126712	0.0438721	-0.18096	-0.00999167	-0.343266	-0.983544		-0.677	-1.2295
FBgn0011589	chr2R	13761444	13814200	+	elk	depleted	Null	NA		1.79496	0.264465	2.43147	2.45992		-0.160349	-0.158224	-0.229536	-0.420837	-0.240517	-0.280267	-0.156612	-1.23497	-0.52232	-1.05231	-1.20393		NA	NA	NA	NA	NA	NA	0.06972		0.2865	0.1195
FBgn0011591	chr3L	20918991	20942612	-	fng	enriched	Null	NA		2.20632	1.36711	2.38397	2.38708		-0.125077	-0.149884	0.118055	-0.395466	-0.476547	-0.432285	-0.116597	-0.507161	-0.522569	-1.71726	-2.23749		0.212387	0.121225	-0.212097	0.243394	0.0527425	0.0882437	-0.370125		-0.0435	0.5385
FBgn0011592	chr2R	8416558	8451689	+	fra	depleted	Active	NA		13.5737	2.86681	2.69185	2.69491		-0.175823	-0.206554	-0.130427	-0.405804	-0.314124	-0.276391	-0.143626	-0.907026	-0.411016	-0.433995	-0.693322		-1.11018	-0.0201118	-0.22234	0.380334	0.365485	0.121906	-0.280385		-0.49	-0.3585
FBgn0011596	chr3R	19027366	19029756	-	fzo	depleted	PcG	NA		1.37997	1.12617	2.28519	2.28519		0.00644378	0.0471814	1.6354	-0.165069	-0.108205	0.0949116	-0.088762	-0.892682	-1.3421	-3.42891	-3.7384		0.0839762	0.170478	0.191415	-0.186882	0.140829	0.0633952	-0.0402561		0.203	0.3695
FBgn0011603	chr2L	4468000	4477022	-	ine	depleted	Null	NA		0.0265377	0.0717103	6.62664	6.47827		-0.103529	-0.114531	-0.323751	-0.406204	-0.249926	-0.319387	-0.053335	-0.497392	-0.788941	1.62485	1.01929		NA	NA	NA	NA	-0.0201443	-0.0462217	1.50853		-0.209	0.286
FBgn0011604	chr2R	8524176	8528133	+	Iswi	depleted	Null	YELLOW		110.72	50.9764	5.6607	6.52951		-0.0651822	-0.00532069	0.200766	-0.0117634	1.80644	1.29962	0.00371009	-1.24418	-0.426206	-1.67591	-2.02865		0.136316	0.106274	0.161828	0.109349	0.205013	-0.00458349	0.0832584		0.444	0.6415
FBgn0011606	chrX	2493191	2498085	-	Klp3A	depleted	Active	YELLOW		15.6934	25.0877	3.86547	3.8837		-0.0226613	1.12433	0.764459	2.60844	1.30459	0.661444	3.01732	0.0191111	12.8399	3.75407	13.2813		-0.367494	-0.183257	-0.371406	-0.508659	-0.273859	-0.482959	0.380551		-1.3035	-1.491
FBgn0011638	chr2L	20348393	20350012	-	La	depleted	Null	YELLOW		226.479	199.341	6.08536	6.64018		0.264741	0.0403047	0.725058	0.621628	0.973542	0.541243	0.18445	-0.112916	-0.395712	3.25901	0.308781		0.339243	0.0847268	0.187785	0.13869	0.402648	0.260552	0.498358		0.2845	-0.235
FBgn0011640	chr3L	7332366	7334993	+	lark	depleted	Active	YELLOW		78.9827	70.5477	9.85558	9.87986		0.322896	0.126146	0.315732	0.454762	0.864097	0.443618	0.0583788	0.503893	-1.81408	3.3146	1.58784		0.0649195	0.0437444	0.144764	0.0143329	-0.161648	0.0158831	0.268137		0.094	0.372
FBgn0011642	chr4	1077991	1085627	-	Zyx	depleted	NA	NA		39.2618	20.2356	9.30479	9.06599		0.106096	0.0641506	-0.0770648	0.196202	0.179306	0.793322	-0.167273	-1.87129	0.599841	0.823901	2.00046		-0.158392	0.0226203	0.172688	0.0796197	-0.103107	-0.200543	-0.471269		NA	NA
FBgn0011648	chr2L	3146056	3159643	-	Mad	depleted	Active	NA		19.5648	32.6806	9.53337	9.2318		0.124894	0.109806	0.331212	0.292782	-0.0502454	0.153622	-0.04861	-0.408626	-0.247335	0.894586	0.0998904		-0.0057352	-0.0683718	-0.0502052	-0.279877	0.269925	0.157164	0.0654764		-0.301	0.2775
FBgn0011653	chr3L	4161666	4167464	-	mas	depleted	PcG	BLACK		0.0232111	0.104345	2.27092	2.27092		-0.116396	-0.114542	-0.323561	-0.424304	-0.407427	-0.435016	-0.0516727	0.679753	-1.22942	-1.7384	-3.49984		NA	NA	NA	NA	NA	NA	-0.103758		-0.0475	0.4395
FBgn0011655	chr3R	27436768	27441097	+	Med	depleted	NA	YELLOW		18.7481	25.302	NA	NA		0.122973	0.234784	0.117455	0.312841	1.42013	0.356957	0.343589	1.66337	0.0277148	-1.85293	-2.69085		-0.234703	-0.0932958	0.00962959	0.030042	0.0246447	-0.000797104	NA		-0.599	-0.2935
FBgn0011656	chr2R	5801001	5846363	-	Mef2	depleted	NA	NA		9.33427	7.8735	6.80105	7.13403		-0.0261918	-0.0675565	-0.166209	-0.162712	-0.269395	-0.121841	-0.140299	-1.29615	-0.00713603	0.470882	-0.0812949		0.171473	0.0479785	-0.0226268	-0.210191	-0.0731023	-0.156683	-0.265321		-0.1645	-0.511
FBgn0011659	chr2R	4057779	4059906	+	Mlh1	depleted	Active	YELLOW		35.7669	21.416	NA	NA		0.153131	0.024003	1.24897	0.482271	1.6769	0.694743	0.101849	0.404859	-1.13838	3.27292	1.30682		0.397216	-0.0260731	0.268103	-0.0257122	0.0205979	-0.129454	0.959487		0.145	0.3565
FBgn0011660	chr2R	11255579	11259025	-	Pms2	depleted	Active	YELLOW		18.8365	12.231	NA	NA		-0.125363	-0.0153609	0.0483431	0.169617	1.83039	1.49172	0.0513889	0.819908	0.144818	0.97244	0.425521		-0.0506976	0.0600055	0.0659784	0.00173775	0.132919	0.124771	-0.136674		0.536	0.423
FBgn0011661	chrX	8767045	8792365	-	Moe	depleted	PcG	NA		584.086	458.293	12.1339	12.5923		0.364253	0.534634	0.743721	1.74067	-0.243116	-0.116022	0.560752	-1.06126	2.36469	1.62449	6.85419		-0.163297	-0.0669413	-0.141391	-0.246227	-0.226667	-0.261541	0.100706		-1.7975	-1.9105
FBgn0011666	chr3R	21341840	21434145	+	msi	depleted	Null	NA		20.2875	10.7306	6.39436	6.28301		-0.0995289	-0.107853	-0.149612	-0.204569	-0.285193	0.0856292	-0.197424	-1.93891	-0.399082	-1.32222	-1.49182		-0.297717	0.0224503	-0.0141735	-0.0958727	0.086076	-0.052349	-0.641563		NA	NA
FBgn0011668	chr3R	21657297	21657621	-	Mst57Da	depleted	Null	BLACK		2.09807	0	2.28973	2.30509		0.0359952	0.0822935	-0.177051	-0.395357	-0.264517	-0.757351	0.265325	0.994236	0.125301	-0.486712	-2.52725		NA	NA	NA	NA	NA	NA	NA		NA	NA
FBgn0011669	chr3R	21656442	21656636	-	Mst57Db	depleted	Null	BLACK		1.65199	0	2.27092	2.27092		-0.115429	-0.214473	0.180539	-0.417413	0.0428873	-0.309666	-0.145236	0.832551	-0.970782	-4.42964	-1.15892		NA	NA	NA	NA	NA	NA	NA		NA	NA
FBgn0011670	chr3R	21655043	21655420	-	Mst57Dc	depleted	Null	BLACK		5.69977	0	2.29063	2.29063		0.648697	-0.33424	1.54165	-0.433865	-0.314813	-0.336902	-0.286628	-1.49847	-1.1134	-0.989337	-0.764152		NA	NA	NA	NA	NA	NA	NA		-0.516	-0.9235
FBgn0011672	chr3R	16877105	16886522	-	Mvl	depleted	Null	NA		506.538	33.4356	10.4317	10.8514		0.2193	0.0121371	0.783878	0.524773	0.106765	0.721491	-0.126889	-2.96343	0.363792	1.80738	2.30454		0.050964	0.0535928	-0.315539	0.145934	-0.189894	-0.0998972	-0.310813		0.108	0.057
FBgn0011674	chr2R	16708767	16723533	-	insc	depleted	Null	NA		4.71554	1.33434	5.48668	3.74606		-0.0404641	0.00556147	0.0592467	-0.180813	0.525165	-0.0937996	0.00635185	-0.283702	-1.02438	-0.753254	-1.37629		0.0247649	0.041588	-0.138773	0.100188	0.0597925	0.0256511	NA		0.1095	0.089
FBgn0011676	chr2L	10804274	10837511	-	Nos	depleted	Null	NA		0.413928	1.95916	2.27477	2.27477		-0.18364	-0.184905	-0.277851	-0.382247	-0.333177	-0.209328	-0.139799	-0.816099	-0.583115	-0.903871	-0.979094		-0.474628	0.0212318	0.789378	0.502275	0.0082472	-0.0500703	NA		-0.4025	0.1815
FBgn0011692	chr3L	4242734	4246233	+	pav	depleted	Active	YELLOW		29.5903	37.6676	2.46796	2.46996		-0.0510619	0.0768384	0.24833	0.434719	1.71425	0.984551	0.235563	0.245843	-1.2241	-0.340745	-0.458305		0.181426	-0.00180886	0.342814	-0.285207	0.1056	-0.25585	0.386531		-0.301	0.096
FBgn0011693	chr3L	16346333	16347397	-	Pdh	depleted	Null	YELLOW		0.0668395	0.103189	2.27092	2.27092		-0.127475	-0.0374497	0.458382	0.718894	1.28141	1.03154	-0.0530298	0.281964	-1.46022	1.15957	0.120359		NA	NA	NA	NA	NA	NA	NA		-0.2745	0.2205
FBgn0011694	chr2R	21061091	21061753	-	PebII	enriched	NA	BLUE		0	0	2.27092	2.27092		0.0119776	-0.128974	-0.351952	-0.273808	-0.105032	-0.137206	-0.390021	1.50388	-1.5901	-3.08368	0.614347		NA	NA	NA	NA	NA	NA	NA		0.8395	1.4075
FBgn0011695	chr2R	19913695	19915041	+	PebIII	depleted	Active	YELLOW		0.498563	0.408575	4.66094	4.89868		0.0787485	0.182164	0.621066	0.426818	1.34944	1.52134	0.172125	-0.751518	-1.07374	3.04594	1.36296		NA	NA	NA	NA	0.0368159	0.0864688	0.786009		-0.164	0.37
FBgn0011701	chr3R	14061914	14065324	+	repo	depleted	PcG	NA		0	0.0113687	NA	NA		0.0453647	0.0505593	-0.217897	-0.0512943	0.501348	-0.0691075	0.314107	1.13843	-2.41626	1.50358	-1.55297		NA	NA	NA	NA	NA	NA	-0.113083		NA	NA
FBgn0011703	chr2L	10325026	10327943	-	RnrL	depleted	Active	YELLOW		191.452	86.7425	7.73019	8.40582		-0.16034	-0.0032991	0.517538	0.246309	1.61694	1.25667	-0.0308689	0.398267	-1.28107	1.15554	0.388413		0.36091	0.0103602	0.344817	-0.0362921	0.176102	0.0190266	-0.0952609		0.4815	0.6575
FBgn0011704	chr2R	7870650	7872898	-	RnrS	depleted	Null	YELLOW		468.405	150.334	10.2881	10.8613		0.468745	0.219431	1.17859	0.760491	0.976171	0.590021	0.131434	-0.199233	1.4509	3.4177	-2.05213		0.102427	0.0359068	0.27944	0.18419	0.210134	0.0306052	-0.539134		0.1305	0.457
FBgn0011705	chr2L	8985936	8989539	-	rost	depleted	PcG	RED		42.2323	190.089	6.70968	6.92271		0.249351	0.183483	0.709639	0.841297	0.092025	0.407791	-0.0583882	-1.52738	0.565062	0.579661	-0.27905		-0.0870471	-0.0936988	-0.282962	-0.243344	-0.211857	-0.284204	-1.02458		-1.3965	-0.9995
FBgn0011706	chr3L	18390635	18391535	-	rpr	enriched	PcG	BLUE		1.05616	1.89872	6.27081	4.69458		0.240128	0.425016	0.150595	0.326921	-0.326236	0.0289443	0.0608897	-1.07163	0.387811	6.58385	5.61943		-0.400921	-0.111272	-0.0453308	-0.171077	-0.183949	-0.20154	-1.44974		-0.1675	-0.4645
FBgn0011708	chr2L	16307346	16309274	+	Syx5	depleted	Active	YELLOW		35.9392	52.1503	12.1725	12.331		0.085257	0.157645	0.9132	1.04176	2.17765	1.22588	0.147113	0.805587	0.514563	2.77426	3.471		-0.0592487	0.0396586	-0.056915	0.0573395	0.123554	0.0154934	-0.209146		-0.4665	0.5145
FBgn0011710	chrX	21229313	21232715	+	2018-09-01	depleted	Active	YELLOW		94.4741	81.3463	8.53321	8.52451		0.0474384	0.721982	0.425532	2.37825	1.30497	0.987701	2.07218	-0.621017	10.6152	2.90528	11.9233		-0.404956	-0.263765	-0.377299	-0.241764	-0.42867	-0.426069	-0.945327		-1.9585	-2.1195
FBgn0011715	chr3R	1296648	1298476	+	Snr1	depleted	Active	YELLOW		42.4152	62.8577	7.48313	7.60456		0.210816	0.205057	0.543732	0.636594	1.67742	0.935483	0.201581	2.15018	-1.40196	2.38038	-0.435043		-0.00984334	0.0609277	0.305439	-0.105248	0.186874	0.0879508	0.235185		-0.3265	0.5095
FBgn0011722	chr2L	6415179	6423310	-	Tig	depleted	Null	NA		44.0028	94.539	5.39803	5.39803		-0.0429647	0.0615037	0.209778	0.386977	0.968124	0.499652	0.399582	0.746617	-1.77306	-0.346266	-3.21112		0.182291	0.104432	-0.182251	-0.0359255	0.0744856	0.02478	0.449954		-0.1025	0.4435
FBgn0011723	chr3L	11920793	11929019	+	byn	enriched	Null	BLACK		0	0	2.27092	2.27117		-0.0972219	-0.129516	-0.313558	-0.328635	-0.333071	-0.32113	-0.117838	0.180987	-1.22985	-1.4203	-2.00151		NA	NA	NA	NA	NA	NA	NA		-0.115	0.052
FBgn0011725	chr3R	20022615	20047687	-	twin	depleted	Active	NA		34.8865	17.1585	8.4637	8.86283		-0.0755775	-0.0620418	-0.0394321	-0.181725	0.299511	0.448149	-0.0607252	-0.569396	-0.911087	-1.09706	-1.58756		0.178273	0.090168	0.217657	-0.11061	0.0818675	0.0153059	0.583403		-0.575	0.321
FBgn0011726	chr2R	19931976	19934328	-	tsr	depleted	Active	YELLOW		771.716	1250.34	13.9574	13.7269		0.288846	0.233944	0.72012	0.693152	0.457363	1.07406	-0.0520777	-2.01557	1.73873	2.17316	3.20881		-0.0376115	-0.0496429	0.0419301	-0.0861437	0.0698432	-0.0941016	-0.355759		0.7205	0.2275
FBgn0011737	chr2L	6911090	6914138	-	wee	depleted	Active	YELLOW		16.3204	17.7628	7.82015	7.62389		0.176206	0.0572128	-0.131234	0.254583	1.05304	0.980212	0.111578	0.16215	-0.476156	0.161699	-2.76547		0.124152	0.00310997	0.0763458	0.0302624	0.0526406	0.0477706	0.691018		-0.022	0.204
FBgn0011739	chr3R	26615347	26632341	-	wts	depleted	Active	NA		20.0377	13.475	7.66947	7.56935		0.401242	0.266302	0.901285	0.561592	-0.230842	-0.217098	0.0792395	-0.739238	-0.0999556	0.0373967	-1.00237		-0.0313829	0.100938	0.154034	-0.0628761	0.139417	0.0964912	-0.0055542		-0.643	0.4055
FBgn0011740	chr3R	5238270	5242986	+	alpha-Man-II	depleted	Active	NA		8.00711	14.3883	8.0583	7.27133		-0.0306738	0.0274557	0.728676	0.264226	1.44665	1.12294	0.0772711	-0.468105	-1.42426	2.9044	1.7489		0.317718	0.0669109	0.128029	0.00483513	0.229843	0.337197	0.382503		-0.3735	0.544
FBgn0011741	chrX	15629807	15631153	-	Arp6	depleted	Active	YELLOW		57.4491	50.9271	NA	NA		0.188365	0.676896	0.894062	2.4469	1.85701	0.624822	2.25153	1.75708	10.5423	6.20513	12.3479		-0.466614	-0.137308	-0.321095	-0.320478	-0.319104	-0.238414	-0.374534		-1.492	-1.472
FBgn0011742	chrX	16442323	16448001	-	Arp2	depleted	NA	YELLOW		107.853	64.3015	8.65298	8.91784		0.122541	1.09508	0.289721	2.14002	0.797075	1.0602	1.54086	-0.527398	11.2955	0.982394	10.3845		-0.445059	-0.276928	-0.162959	-0.328206	-0.369907	-0.463604	-0.470257		-1.284	-1.807
FBgn0011743	chr2R	12661751	12663181	+	Arp53D	depleted	Null	NA		0.0470926	0.0362775	2.27092	2.27092		-0.123707	0.062824	-0.0348186	-0.20702	-0.293577	-0.26434	0.00759034	-1.54226	-1.73739	-1.6349	-3.32141		NA	NA	NA	NA	NA	NA	0.0865202		-0.2945	0.225
FBgn0011745	chr3R	8517465	8519954	+	Arp1	depleted	Active	YELLOW		70.0579	124.69	11.4484	11.3703		-0.0321957	0.108489	0.551188	0.432672	1.38732	0.91358	0.182924	-0.158596	-0.430383	-0.0412955	-2.54699		-0.0883414	0.0642949	0.0653571	0.0090891	0.0734366	0.137347	-0.112028		0.094	0.3375
FBgn0011746	chr2R	4949800	4965059	+	ana	depleted	Null	NA		0	0.288077	2.27092	2.27092		-0.199193	-0.193669	-0.343148	-0.519896	-0.363355	-0.506529	-0.151064	0.0737509	-0.946168	0.776714	-1.25544		NA	NA	NA	NA	0.032739	0.134782	-0.248323		-0.4005	-0.171
FBgn0011747	chr4	135700	150475	-	Ank	depleted	HP1_centromeric	GREEN		111.449	70.7318	10.3244	10.5177		0.0819304	-0.0265349	-0.226427	-0.38222	1.34122	1.78085	-0.057047	-2.2353	0.0211069	-2.1427	-1.80354		0.067572	-0.0887184	-0.077273	-0.0420739	-0.0810024	-0.141136	-0.128168		-0.3375	-0.311
FBgn0011754	chrX	11589170	11598427	+	PhKgamma	depleted	Active	NA		16.8301	13.1395	4.50451	4.41644		0.0773664	1.09428	0.243908	2.15891	0.930954	0.562844	2.40575	-1.32063	12.7877	-0.523844	11.4692		-0.469183	0.0474536	-0.620943	-0.144309	-0.275064	-0.396823	0.260473		-0.7895	-0.755
FBgn0011758	chrX	17291511	17297311	+	B-H1	enriched	PcG	NA		0.0532897	0	2.27141	2.27141		-0.0867689	0.0271281	-0.2182	-0.107037	-0.130832	-0.137971	-0.114817	-0.360258	-0.575855	-2.47934	-0.17558		NA	NA	NA	NA	NA	NA	NA		-0.1745	-0.111
FBgn0011760	chrX	4581833	4596067	+	ctp	depleted	Null	NA		350.807	161.275	11.8094	11.5237		0.293916	0.558006	0.0407249	2.3285	-0.137024	0.618094	1.18161	-0.350756	1.44714	0.364515	7.90801		-0.225826	-0.120822	0.0116117	-0.261924	-0.131324	-0.2095	-0.53587		-1.2965	-1.218
FBgn0011761	chrX	5206204	5207158	+	dhd	depleted	Active	YELLOW		0.402877	0	2.27229	2.27229		0.120809	0.270984	0.121607	0.625678	-0.181733	0.0251946	0.429466	1.90665	0.310768	0.873472	4.58364		NA	NA	NA	NA	NA	NA	NA		-0.384	0.1425
FBgn0011762	chr3L	8333414	8337504	+	DNApol-alpha50	depleted	Active	YELLOW		26.4923	13.3478	3.25932	3.5568		0.0279512	0.0533011	0.111374	0.216221	1.50634	1.11685	0.0498735	-0.72756	-0.324625	1.75833	1.31803		0.595747	-0.0402873	-0.00826187	-0.283564	0.0939306	-0.117977	-0.693702		-0.038	0.3225
FBgn0011763	chr2R	9109938	9115707	+	Dp	depleted	Active	YELLOW		103.164	51.66	8.62119	8.65066		0.535588	0.346953	0.834731	0.571253	1.0789	0.634477	0.177363	0.321745	1.47783	2.68696	1.13117		0.0250588	0.108256	0.313449	-0.00176854	0.0628323	-0.0812445	0.160905		NA	NA
FBgn0011764	chrX	16227645	16234657	+	Dsp1	depleted	Active	YELLOW		73.3464	33.8394	5.36867	5.18646		0.168254	0.570702	0.122046	1.50781	1.00891	0.603514	0.706488	-1.40536	5.77135	2.03302	7.96555		-0.390138	-0.221181	-0.146047	-0.450236	-0.312675	-0.377205	NA		-2.4215	-2.8165
FBgn0011766	chr3R	17446026	17486593	-	E2f	depleted	NA	NA		83.4247	49.721	10.0121	10.2933		0.269079	0.110743	0.600179	0.237186	-0.234401	-0.0944061	-0.0786317	-1.31317	-0.41101	1.64352	1.82225		NA	NA	NA	NA	-0.0913739	-0.147785	NA		-0.73	-0.5105
FBgn0011768	chr3R	6696628	6698103	-	Fdh	depleted	Active	YELLOW		100.967	114.923	10.5552	10.6099		0.465761	0.171395	0.703662	0.708728	1.07198	0.407352	0.157358	0.0246848	1.19867	4.89023	2.80157		0.126456	-0.135531	-0.0761935	-0.110038	0.0495516	0.138474	0.653934		-0.088	0.421
FBgn0011769	chr3L	9363295	9364338	-	Fdxh	depleted	Active	YELLOW		28.4279	19.4357	NA	NA		0.22956	0.193321	0.881265	0.67812	0.757592	0.705991	-0.122808	2.85219	2.50823	4.43277	3.78635		0.106219	0.0385678	0.131575	0.220648	0.0654781	0.0319804	-0.063269		NA	NA
FBgn0011770	chrX	10222910	10223905	-	Gip	depleted	Null	NA		24.5872	38.3608	NA	NA		0.049514	0.247378	0.725941	1.22691	1.00015	0.849871	0.701406	0.554965	2.46842	9.13659	11.8665		-0.44358	-0.362602	-0.527138	-0.455902	-0.378374	-0.148205	-0.313636		-1.207	-1.329
FBgn0011771	chr3L	22277454	22281295	-	Hem	depleted	HP1_centromeric	YELLOW		40.3011	31.5382	8.3885	8.50297		-0.0250692	0.0354442	0.138745	-0.043297	1.4851	1.17917	0.00332832	-0.568469	-0.428524	0.280975	-0.870089		0.183082	-0.00868949	-0.0113654	0.0694873	0.247912	0.0547963	-0.311193		NA	NA
FBgn0011774	chr3R	7235769	7238162	+	Irbp	depleted	PcG	YELLOW		45.436	22.5793	3.43045	3.82022		-0.00128457	0.0221971	1.05562	0.797927	1.56719	1.05276	0.12338	1.04736	0.693236	6.91284	4.45622		0.0850688	0.12511	0.0763012	0.382607	0.230501	0.08729	0.722433		-0.0825	0.719
FBgn0011785	chr3R	20144722	20154341	+	BRWD3	depleted	Active	NA		20.9228	15.552	NA	NA		-0.120069	0.0206742	0.138685	-0.0377179	2.1226	0.604285	0.106389	-0.0144035	-1.13103	-3.62404	-5.49048		0.230777	0.0193242	0.101193	0.0151018	0.199449	0.0409708	0.654795		-0.236	0.1805
FBgn0011787	chr3L	8949891	8950684	+	mRpL12	depleted	Active	YELLOW		71.2987	80.0932	6.91382	7.85123		0.177871	0.223378	0.455055	0.811281	1.0602	0.35641	0.2192	3.50662	0.372881	9.16003	6.3219		0.00929184	-0.106139	0.216037	-0.0706366	0.235004	0.228459	0.0680514		-0.4575	-0.4885
FBgn0011802	chr3L	10452181	10456201	-	Gem3	enriched	Null	BLACK		9.82952	5.48243	2.52727	2.81059		-0.0617547	0.0495634	-0.00150955	0.0159737	1.06273	1.10091	-0.0335442	-2.00625	0.240599	0.15626	-0.886256		0.0666482	-0.0668213	0.194467	0.0331072	0.13907	0.134303	-0.278416		NA	NA
FBgn0011817	chr3L	7972146	8047247	+	nmo	depleted	Null	NA		5.64124	4.603	8.22338	7.3728		0.000210021	-0.104628	-0.27861	-0.277218	-0.262963	-0.21022	-0.169391	-1.74575	-0.0860187	-0.775125	-0.290026		0.180157	-0.0136662	-0.00904689	-0.0395982	0.0125299	0.00368963	-0.17244		0.709	0.785
FBgn0011818	chr2L	2492955	2498846	+	oaf	enriched	PcG	YELLOW		20.537	11.9615	2.96622	2.97855		0.0863541	0.0207296	0.06049	0.00543462	0.585825	0.547834	-0.0287051	-1.46173	-0.298199	1.7708	0.140997		0.31704	-0.0183145	0.242397	0.195572	0.224062	-0.0253191	-0.0325918		-0.268	0.0565
FBgn0011822	chrX	330172	331481	-	pcl	enriched	Null	NA		0	0	2.27092	2.27092		-0.304434	-0.0382452	-0.273959	0.15376	-0.52349	0.0601684	-0.0174507	0.117642	-0.322229	-1.24906	12.4357		NA	NA	NA	NA	NA	NA	0.938846		NA	NA
FBgn0011823	chr2L	10056900	10060095	+	Pen	enriched	Null	NA		253.809	166.996	2.93654	3.26626		0.113413	0.118497	0.976548	1.04079	1.44138	0.707061	0.215511	0.379235	-1.76034	-1.65857	-2.1689		-0.00862682	0.00655262	0.277103	-0.129361	0.137622	0.0235398	NA		-0.3235	0.5745
FBgn0011824	chr2R	16983463	16984810	-	CG4038	depleted	Active	YELLOW		139.07	109.276	6.16688	7.56152		0.209682	0.0137195	0.608665	0.878647	0.957405	0.761234	-0.0914411	1.25992	-0.0574572	1.36519	-0.952078		0.228276	0.135628	0.167397	-0.0737963	0.39509	0.21466	0.571703		NA	NA
FBgn0011826	chrX	16448660	16454049	-	Pp2B-14D	depleted	Active	YELLOW		28.4827	18.6064	7.74413	7.54041		0.165665	0.628183	0.243884	1.79219	0.891547	0.527711	1.74737	-0.484734	5.21488	3.30562	9.7165		-0.354115	0.0474957	-0.21722	-0.0136257	-0.391381	-0.107323	-0.18262		-1.1095	-1.2055
FBgn0011828	chr3L	2601455	2630064	-	Pxn	depleted	Active	NA		59.4391	842.024	2.27092	2.27092		-0.102369	-0.0947614	-0.0704776	0.49755	-0.265567	0.219944	0.0736602	0.29744	-1.48603	-1.11214	-2.18204		0.522403	0.187482	0.285621	-0.211615	0.118724	0.150326	0.222912		-0.888	0.1115
FBgn0011829	chr2L	21182446	21198762	-	Ret	depleted	Null	NA		0.658303	0.897436	NA	NA		-0.186903	-0.205838	-0.228142	-0.285227	-0.363722	-0.182112	-0.125916	-0.299635	-0.150324	-1.01481	-1.04893		NA	NA	NA	NA	0.0818664	-0.0120987	NA		1.8205	1.4725
FBgn0011832	chr2L	2250431	2251275	-	Ser12	enriched	Null	BLACK		0	0	2.27092	2.27092		0.39312	0.047445	-0.373889	0.0111753	-0.0387078	0.126011	0.00619391	0.0471757	-1.95494	1.85239	0.407244		NA	NA	NA	NA	NA	NA	NA		1.025	-0.222
FBgn0011834	chrX	20833632	20834532	-	Ser6	enriched	Null	BLACK		0	0	2.27092	2.27092		-0.0982449	-0.00110155	-0.110637	0.194067	-0.245614	-0.0298183	0.250128	2.70321	-1.25615	-2.04	4.06732		NA	NA	NA	NA	NA	NA	1.51982		0.092	0.222
FBgn0011836	chr3L	9877511	9881783	-	Taf2	depleted	Active	YELLOW		10.7474	11.5341	NA	NA		-0.19968	-0.0197782	0.0797306	-0.0175192	1.78772	1.15067	0.017533	0.26437	-0.874432	-2.89534	-3.62342		-0.145133	0.0506635	0.121735	-0.0202583	0.0971606	-0.138329	0.182582		0.5285	1.0785
FBgn0011837	chrX	12553448	12576587	+	Tis11	depleted	HP1_centromeric	NA		262.888	31.8277	4.71538	4.55883		1.51766	0.811898	1.3722	1.16753	-0.534134	-0.183985	0.431858	-1.36226	1.46223	1.29273	7.97253		-0.532933	-0.155422	-0.210604	-0.144135	0.0108339	-0.258523	-0.0516425		-1.6745	-1.523
FBgn0012034	chr3L	21263822	21273343	-	AcCoAS	depleted	Null	NA		87.0842	58.0206	4.57957	4.48557		0.135562	0.0853916	1.03762	0.547144	0.318908	0.649358	-0.0746317	-0.655701	-0.46444	2.34583	0.810788		0.18883	0.0604621	-0.362662	-0.475894	-0.0108077	-0.032766	0.557598		-0.002	-0.3065
FBgn0012036	chr2L	9387389	9391567	+	Aldh	depleted	Null	NA		435.727	310.099	11.6869	10.7959		0.142494	0.136172	0.560212	0.246751	0.694879	0.407039	0.131463	0.14408	-0.643226	2.0074	3.08283		-0.283264	-0.0598118	-0.261134	-0.302479	-0.119697	-0.100163	1.95943		-0.0505	-0.052
FBgn0012037	chr2L	13905645	13909212	+	Ance	depleted	Null	NA		101.595	34.968	6.87426	7.57231		0.105575	-0.0300647	0.00573551	-0.161452	0.594759	0.0785857	-0.0587111	0.0684528	-0.624171	-1.44612	-2.4252		-0.271236	-0.151497	-0.504505	-0.920072	-0.312182	-0.659711	0.0271878		0.1165	0.902
FBgn0012042	chr2R	10634867	10635720	+	AttA	depleted	Null	BLACK		0.233384	2.3117	4.89365	2.47768		-0.0417657	-0.123929	0.0929473	-0.110786	0.332491	0.458292	0.202534	1.00313	-1.38827	-0.166743	-2.179		0.0499159	0.04585	0.165641	0.0723844	0.0320636	-0.0396569	0.605522		-0.0965	0.477
FBgn0012051	chr2R	15312618	15318069	+	CalpA	depleted	Active	NA		41.4099	46.9302	2.35333	2.35491		-0.227188	-0.012187	0.00991697	-0.0743047	1.71206	1.16462	-0.0869757	-1.6723	-0.686087	-2.00583	-1.68492		-0.10901	0.023785	-0.0424041	0.196205	0.0207413	0.0426245	0.170416		0.445	0.077
FBgn0012058	chr3L	7238581	7242440	-	Cdc27	depleted	Active	YELLOW		15.3627	19.9224	6.0361	6.14735		0.0816855	-0.00661247	0.36083	0.309261	1.64058	1.04358	0.00338677	0.821839	-0.231109	-0.167538	-2.8821		-0.142376	0.142251	0.143593	-0.0117498	0.137702	0.144209	0.627575		-0.2365	0.365
FBgn0012344	chr3R	5463904	5476428	+	Dh44	depleted	Null	NA		0.407542	0.141628	2.27092	2.27092		-0.234776	-0.23865	-0.300982	-0.443385	-0.379124	-0.331058	-0.196635	-0.696606	-0.76294	-0.297072	-0.995552		NA	NA	NA	NA	0.089954	0.0151371	0.0888168		0.064	0.16
FBgn0013263	chr3L	14741029	14754149	-	Trl	depleted	NA	NA		61.2301	43.5479	10.1756	10.2021		0.932506	0.41773	0.320953	0.103358	0.600436	0.323501	-0.0393314	-0.783407	0.693998	1.06042	-0.541379		-0.0986906	-0.121485	0.189282	-0.150994	0.0833521	-0.273408	0.376174		NA	NA
FBgn0013269	chr3R	11157306	11158855	-	FK506-bp1	depleted	Active	YELLOW		305.195	147.235	8.61438	9.44237		0.328843	0.155536	0.809057	0.571918	1.45119	0.713527	0.188703	0.0637839	1.80744	2.56061	0.439736		0.518937	0.0083458	0.393957	-0.077889	0.532141	0.297275	0.453892		0.301	0.2625
FBgn0013272	chr2R	18205167	18216921	+	Gp150	enriched	Null	NA		65.3557	190.121	NA	NA		-0.149168	-0.131439	0.0801452	0.0329934	0.255034	0.851308	-0.0586788	-2.4015	-1.07427	2.60874	2.00595		0.200751	0.132821	-0.160699	0.157671	0.253713	0.127452	-0.0556833		-1.684	-0.971
FBgn0013275	chr3R	7779885	7782266	-	Hsp70Aa	depleted	Null	YELLOW		2.75778	6.84646	NA	NA		0.181845	0.288636	1.00537	0.576971	1.01116	-0.115218	0.278664	2.22584	-1.01545	4.04998	1.12861		NA	NA	NA	NA	-0.0188069	0.0216459	NA		NA	NA
FBgn0013276	chr3R	7784257	7786631	+	Hsp70Ab	depleted	Null	YELLOW		3.12959	8.23387	NA	NA		0.265129	0.224183	1.0805	0.558844	1.10376	-0.0683578	0.282815	0.533623	-0.482454	3.80009	1.02394		NA	NA	NA	NA	0.0820499	-0.0384964	NA		NA	NA
FBgn0013277	chr3R	8291175	8293498	-	Hsp70Ba	depleted	Active	NA		1.82693	1.08362	NA	NA		NA	NA	NA	NA	NA	NA	NA	0.61245	-1.3198	5.41055	3.05274		NA	NA	NA	NA	-0.32031	-0.212791	NA		NA	NA
FBgn0013278	chr3R	8331515	8333861	+	Hsp70Bb	depleted	Active	BLACK		2.34386	1.28219	NA	NA		NA	NA	NA	NA	NA	NA	NA	1.35539	-1.91417	3.41008	0.44443		NA	NA	NA	NA	0.0304128	0.00944198	NA		NA	NA
FBgn0013279	chr3R	8334798	8337183	+	Hsp70Bc	depleted	Active	BLACK		1.50165	1.30602	9.03692	9.82826		NA	NA	NA	NA	NA	NA	NA	1.56661	-1.51553	4.41853	0.830033		NA	NA	NA	NA	NA	NA	NA		NA	NA
FBgn0013300	chr2L	14879050	14881652	-	Mst35Ba	enriched	Null	BLACK		0	0	2.27092	2.27092		-0.174821	-0.232121	-0.365459	-0.506498	-0.441851	-0.444541	-0.101792	1.72655	-0.911114	0.86531	-0.914397		NA	NA	NA	NA	NA	NA	0.153655		NA	NA
FBgn0013301	chr2L	14882101	14883721	-	Mst35Bb	enriched	Null	BLACK		0	0	2.27092	2.27092		-0.230683	-0.193126	-0.41763	-0.626886	-0.34383	-0.767024	-0.170231	1.65036	0.177771	0.696358	1.15257		NA	NA	NA	NA	NA	NA	0.272632		0.333	0.126
FBgn0013303	chr3L	19984987	19990668	+	Nca	depleted	Null	YELLOW		76.0504	22.0963	8.71862	8.94389		-0.142647	-0.0234305	0.0311182	-0.0678005	1.00348	1.3259	-0.197594	-2.67071	-0.00169494	2.10172	1.87942		-0.109219	-0.0982927	0.00459933	-0.0986	-0.0754768	-0.125194	-0.644561		1.2795	0.6085
FBgn0013305	chr2R	8764599	8767735	-	Nmda1	depleted	PcG	YELLOW		244.804	276.375	12.5298	12.5663		0.631379	0.251611	0.975969	0.634013	1.44635	1.37583	0.340926	-1.4865	0.276015	2.52951	1.42604		-0.182694	-0.0574394	-0.0980105	0.0771327	-0.0685033	-0.102576	-0.496404		0.613	0.607
FBgn0013307	chr2R	3892329	3894177	+	Odc1	depleted	PcG	BLACK		0	0	2.27092	2.27092		-0.305333	-0.22391	-0.324633	-0.352794	-0.385283	-0.499196	0.0199129	0.269785	-2.61372	-0.648127	-2.60967		NA	NA	NA	NA	NA	NA	0.747054		NA	NA
FBgn0013308	chr2R	3894751	3896567	+	Odc2	depleted	PcG	BLACK		0	0	2.27092	2.27092		-0.455746	-0.163872	-0.28886	-0.498524	-0.369489	-0.48665	0.0115416	1.0191	-0.929002	-2.98583	-2.16826		NA	NA	NA	NA	NA	NA	0.823349		NA	NA
FBgn0013323	chr2L	575711	576896	-	Ptth	depleted	PcG	YELLOW		8.71649	0.68754	2.27567	2.27567		0.153815	0.153573	1.21816	0.736041	1.50249	0.944284	0.112768	0.172081	-0.197895	0.0490167	-0.378531		NA	NA	NA	NA	-0.0438704	0.0658509	0.491311		-0.2115	0.197
FBgn0013325	chr2R	15329847	15331330	+	RpL11	depleted	Active	YELLOW		3154.98	4516.54	13.9663	14.0175		0.0604637	0.0970488	0.63332	0.577197	1.24221	0.984047	0.146076	2.48212	0.425271	5.22874	-0.75895		0.00315634	0.0370117	0.0324797	0.0138034	0.00143582	0.0778879	0.00286666		-0.168	-0.3205
FBgn0013334	chr3R	11760822	11787846	+	Sap47	depleted	Active	NA		23.6242	15.221	5.20869	5.195		-0.217142	-0.247851	-0.206803	-0.379202	0.0565652	0.825385	-0.184525	-1.38695	-0.828699	-0.520376	-0.896134		0.0342957	0.0393996	0.0541089	0.250082	-0.00318546	0.0434727	0.120936		1.088	0.6545
FBgn0013342	chr3L	1630348	1637752	-	n-syb	depleted	Active	YELLOW		0.108621	0.113306	2.27092	2.27092		-0.146741	-0.191938	-0.240598	-0.229444	-0.368072	-0.197844	-0.0896342	-0.14447	-1.02471	-1.45544	-1.44426		NA	NA	NA	NA	0.0788563	0.0285803	-0.0370163		0.0495	0.253
FBgn0013343	chr3R	19927322	19931485	-	Syx1A	depleted	Null	NA		88.5906	29.0524	NA	NA		0.443351	0.0557099	0.450794	0.243492	-0.341477	-0.180497	-0.0106261	-1.94062	-0.549252	0.858009	-0.228599		NA	NA	NA	NA	0.0697056	0.0415243	NA		0.3115	0.1135
FBgn0013347	chr3R	19716110	19716782	-	TfIIA-S	depleted	Null	NA		128.405	88.8636	9.78938	9.79232		0.932699	0.358006	1.08717	0.906318	0.769949	0.832926	-0.0669046	-0.072274	3.34287	7.43335	6.75874		0.00372906	0.0419666	0.259256	0.0542576	-0.121687	-0.133034	-0.31079		-1.059	-0.1395
FBgn0013348	chr2R	952742	957715	-	TpnC41C	depleted	HP1_centromeric	GREEN		4.10882	0.111778	2.27092	2.27092		0.013784	-0.0446493	-0.190967	-0.368126	-0.14158	-0.278386	-0.107284	-0.854522	0.293246	-0.607959	-1.92593		NA	NA	NA	NA	NA	NA	NA		-1.134	-1.4545
FBgn0013432	chrX	2042496	2043680	-	bcn92	depleted	Active	YELLOW		84.2249	31.3027	7.4847	7.7101		0.729568	0.606649	0.877042	1.90067	1.0669	0.743117	1.34891	0.463222	9.70016	5.52516	11.4745		-0.31122	-0.123913	-0.231207	-0.171165	-0.443282	-0.409827	-0.759638		NA	NA
FBgn0013433	chr2L	16049965	16081684	+	beat-Ia	enriched	Null	BLACK		0.0230006	0	2.27092	2.27092		-0.122011	-0.267668	-0.34805	-0.611639	-0.423094	-0.473849	-0.209317	1.54665	0.153955	0.723258	0.821973		NA	NA	NA	NA	NA	NA	NA		-0.1675	0.303
FBgn0013435	chr2R	5954722	5956207	-	cdc2rk	depleted	Active	YELLOW		10.8834	12.0197	5.81716	5.80603		0.236361	0.31445	0.860142	0.908369	1.89105	1.40996	-0.0609259	0.0651756	1.60544	4.38037	2.04461		0.00898374	-0.0213856	0.124548	-0.0291968	-0.0756711	0.131244	-0.318738		-0.86	0.5455
FBgn0013467	chr2R	11042942	11077797	+	igl	depleted	Null	BLACK		0.044555	0.0231236	2.27092	2.27092		-0.182786	-0.17178	-0.356725	-0.500103	-0.471804	-0.416712	-0.180735	-1.26397	-0.80003	-0.991118	-1.10837		NA	NA	NA	NA	NA	NA	-0.270351		1.339	1.096
FBgn0013469	chr3L	10974271	11002288	-	klu	enriched	PcG	NA		0.107251	0.0877366	2.27092	2.27092		0.0500315	-0.0404958	-0.158239	-0.189122	-0.247708	-0.202751	-0.0931009	0.582183	-1.06471	-2.04073	-2.41951		NA	NA	NA	NA	-0.00189557	-0.0359013	NA		0.9465	0.9005
FBgn0013531	chr2L	8071812	8072848	-	MED20	depleted	Active	YELLOW		14.5964	21.0649	5.75355	5.13241		0.863346	0.628026	0.673115	0.981671	0.958324	0.785226	0.277843	3.96186	1.32565	5.82353	2.58933		0.0308997	0.0488169	0.109236	-0.00480375	-0.229588	0.0873961	-0.100767		-1.0005	-0.578
FBgn0013548	chr2R	19590000	19592926	+	l(2)dtl	depleted	Active	YELLOW		15.3674	21.9676	4.63687	4.68605		0.185071	0.169328	0.186919	0.310588	1.46074	0.295617	0.463186	1.52897	-0.881273	5.63031	1.81914		0.20818	0.0333501	0.487999	0.0757764	0.0403492	0.212813	0.0993198		0.0055	0.392
FBgn0013563	chr3L	14064992	14069223	+	Pex1	depleted	PcG	YELLOW		6.20941	7.30857	NA	NA		-0.326173	-0.0161912	0.15007	0.148099	1.41694	1.15376	-0.0369515	-0.293686	0.0650162	-0.0173431	-2.20526		-0.0926057	0.0385924	-0.0537888	0.134834	-0.130791	0.00246604	-0.167834		-0.424	0.483
FBgn0013576	chr3R	1095838	1176165	-	mtd	depleted	NA	NA		114.124	35.5996	9.43067	9.6299		-0.0436844	-0.0824056	0.283902	-0.118682	-0.162847	-0.0788827	-0.126026	-1.87262	0.0461123	0.867104	0.238178		-0.560721	0.130366	-0.0753647	0.385383	-0.0484714	0.0458812	0.322638		-0.2115	0.063
FBgn0013672	chrM	4062	4736	+	mt:ATPase6	depleted	NA	NA		1904.09	1002.18	NA	NA		NA	NA	NA	NA	NA	NA	NA	NA	NA	NA	NA		NA	NA	NA	NA	-0.0904459	-0.180419	NA		NA	NA
FBgn0013673	chrM	3907	4068	+	mt:ATPase8	depleted	NA	NA		193.109	125.504	NA	NA		NA	NA	NA	NA	NA	NA	NA	NA	NA	NA	NA		NA	NA	NA	NA	NA	NA	NA		NA	NA
FBgn0013674	chrM	1474	3009	+	mt:CoI	depleted	NA	NA		6948.07	3752.53	NA	NA		NA	NA	NA	NA	NA	NA	NA	NA	NA	NA	NA		NA	NA	NA	NA	-0.308991	-0.0439732	NA		NA	NA
FBgn0013675	chrM	3083	3767	+	mt:CoII	depleted	NA	NA		3876.61	2090.41	NA	NA		NA	NA	NA	NA	NA	NA	NA	NA	NA	NA	NA		NA	NA	NA	NA	-0.127736	-0.190683	NA		NA	NA
FBgn0013676	chrM	4736	5524	+	mt:CoIII	depleted	NA	NA		4767.19	3133.48	NA	NA		NA	NA	NA	NA	NA	NA	NA	NA	NA	NA	NA		NA	NA	NA	NA	-0.0497588	0.121017	NA		NA	NA
FBgn0013678	chrM	10498	11634	+	mt:Cyt-b	depleted	NA	NA		1487.98	1303.78	NA	NA		NA	NA	NA	NA	NA	NA	NA	NA	NA	NA	NA		NA	NA	NA	NA	-0.154901	0.0694253	NA		NA	NA
FBgn0013679	chrM	11720	12658	-	mt:ND1	depleted	NA	NA		529.276	388.353	NA	NA		NA	NA	NA	NA	NA	NA	NA	NA	NA	NA	NA		NA	NA	NA	NA	-0.0556417	-0.1055	NA		NA	NA
FBgn0013680	chrM	240	1265	+	mt:ND2	depleted	NA	NA		47.3932	57.2903	NA	NA		NA	NA	NA	NA	NA	NA	NA	NA	NA	NA	NA		NA	NA	NA	NA	-0.109589	-0.0841168	NA		NA	NA
FBgn0013681	chrM	5608	5961	+	mt:ND3	depleted	NA	NA		81.6338	65.6102	NA	NA		NA	NA	NA	NA	NA	NA	NA	NA	NA	NA	NA		NA	NA	NA	NA	-0.0252372	-0.0653834	NA		NA	NA
FBgn0013683	chrM	9544	9834	-	mt:ND4L	depleted	NA	NA		37.2478	43.4802	NA	NA		NA	NA	NA	NA	NA	NA	NA	NA	NA	NA	NA		NA	NA	NA	NA	0.0514065	0.0356111	NA		NA	NA
FBgn0013684	chrM	6402	8124	-	mt:ND5	depleted	NA	NA		881.391	804.727	NA	NA		NA	NA	NA	NA	NA	NA	NA	NA	NA	NA	NA		NA	NA	NA	NA	0.00225604	-0.0715353	NA		NA	NA
FBgn0013685	chrM	9970	10494	+	mt:ND6	depleted	NA	NA		10.8925	22.0821	NA	NA		NA	NA	NA	NA	NA	NA	NA	NA	NA	NA	NA		NA	NA	NA	NA	NA	NA	NA		NA	NA
FBgn0013717	chr3L	18611405	18615229	-	not	depleted	NA	YELLOW		14.0181	11.0502	6.17403	5.94449		0.354645	0.0946733	0.560464	0.268859	0.74824	0.401787	0.0682083	-0.327899	0.489839	3.36492	1.51638		-0.0504829	-0.163907	-0.224752	-0.140895	0.0631909	-0.145642	-0.290767		-0.2625	-0.1465
FBgn0013718	chr3L	14183970	14226350	+	nuf	enriched	NA	NA		60.8696	2.18355	5.2408	5.47659		0.0435663	-0.0628188	-0.166932	-0.274407	-0.329649	-0.277844	-0.222625	-1.96617	-0.549171	-0.234767	-0.497603		-0.117912	-0.0526223	-0.166788	0.189011	-0.206741	-0.388025	-0.168057		-0.175	0.162
FBgn0013720	chrX	1364699	1366358	+	pck	depleted	Active	YELLOW		16.5896	27.3599	11.8508	11.8847		0.194307	0.646081	0.894529	2.15663	1.49146	0.446478	1.98529	1.08162	12.1919	5.88461	11.9256		-0.552038	-0.275024	-0.46176	-0.258293	-0.324495	-0.170508	-0.699891		-1.0665	-1.079
FBgn0013725	chr2R	10314841	10319842	-	phyl	depleted	PcG	NA		0.0992929	0	2.34191	2.34191		-0.00387818	-0.0504707	-0.233865	-0.34682	-0.284009	-0.26368	-0.231955	0.936143	-0.500296	-2.85581	-2.93621		NA	NA	NA	NA	NA	NA	0.400896		-0.22	0.073
FBgn0013726	chr2R	4124776	4127802	+	pnut	depleted	Null	NA		126.797	60.0798	10.4016	10.5336		0.270806	0.221255	1.46394	0.981175	0.726789	0.0595568	0.0992095	0.727472	-0.942678	6.88059	4.65165		0.0955446	-0.043997	0.169198	-0.0744022	0.0330814	-0.0656523	-0.0267717		-0.619	-0.6175
FBgn0013732	chr2R	2544831	2548129	+	sced	depleted	Active	YELLOW		9.4897	2.76797	2.27229	2.27242		-0.129639	-0.0828851	1.11859	0.80874	2.09222	0.923254	-0.0212112	0.369939	-0.654873	5.30385	3.83895		-0.228978	-0.0453601	-0.12976	-0.272796	0.0121698	0.0710131	-0.164386		-0.6635	0.4355
FBgn0013733	chr2R	9751742	9829615	-	shot	depleted	NA	NA		88.4026	40.5515	10.5271	10.6053		0.0262329	0.0063319	0.0975129	-0.0910536	0.206154	0.547806	-0.0183149	-1.19106	-0.520036	0.0557706	-1.12872		-0.0836356	-0.0392144	-0.214307	0.0683292	-0.156247	-0.170767	0.41164		-0.101	0.204
FBgn0013746	chr2L	8993818	8997379	-	alien	depleted	PcG	NA		56.3057	80.2204	9.21767	9.13723		-0.0658835	-0.149321	0.275351	0.23798	1.48363	1.47134	-0.0974536	-1.59293	1.23072	-1.25883	-3.71674		-0.0604091	-0.105714	-0.116794	-0.0379919	0.0465648	-0.0189258	-0.670703		-0.1215	-0.1235
FBgn0013749	chr4	1144793	1145951	+	Arf102F	depleted	HP1_centromeric	GREEN		49.8334	116.275	13.0256	12.9344		0.0600141	0.0727968	0.427772	0.479252	0.777857	1.42383	0.0367924	-2.71587	1.93386	6.48721	6.89345		0.133023	-0.0276768	0.0231879	-0.0884802	0.152893	0.0267124	-0.296697		NA	NA
FBgn0013750	chr2R	11210006	11212995	+	Arf51F	depleted	PcG	NA		272.045	108.184	9.79119	9.7962		0.0764262	-0.0335382	0.738456	0.987233	0.769383	1.09864	-0.0669903	-2.30814	0.964877	3.35538	2.51545		-0.114818	-0.0485889	0.111287	-0.0603669	0.0230069	-0.122226	-0.534558		0.275	-1.118
FBgn0013751	chr3L	3846206	3861692	+	Awh	enriched	PcG	NA		0.316427	0	7.54172	7.54645		-0.0885706	-0.118073	-0.245011	-0.267535	-0.295306	-0.275108	-0.181208	-0.512453	0.0806589	-2.10754	-2.09202		NA	NA	NA	NA	NA	NA	NA		NA	NA
FBgn0013753	chr3L	1639711	1640952	+	Bgb	depleted	Active	YELLOW		33.6324	36.5494	2.97325	3.22327		0.0116913	0.400536	0.151897	0.607641	0.997636	0.447827	0.596129	0.715924	-0.12253	4.98253	1.4827		-0.127738	-0.0407223	0.107798	-0.165426	0.0207848	-0.0209083	-0.276075		-0.2555	-0.124
FBgn0013755	chr3L	1647869	1648612	+	Bro	depleted	Active	YELLOW		0.131367	0	2.27092	2.27092		0.325615	0.296898	-0.0375181	0.155105	0.202257	-0.0606617	0.247704	2.8548	0.0965632	-1.48221	-6.40942		NA	NA	NA	NA	NA	NA	NA		-0.1625	0.2595
FBgn0013756	chr2R	7740122	7748707	+	Mtor	depleted	Null	NA		31.4906	30.7919	7.4869	7.70647		-0.26436	-0.0510616	-0.143439	-0.331544	2.15429	1.16255	0.00792912	-0.576276	-0.973672	-3.32171	-4.24449		0.0133964	0.123714	0.239637	0.0369595	0.280849	0.144623	0.483582		-0.1075	-0.0015
FBgn0013759	chr3R	17609122	17648396	-	CASK	depleted	NA	NA		22.249	29.3288	7.50685	7.90228		-0.151994	-0.0518772	-0.177402	0.452523	0.0174284	0.76554	0.167874	-0.39286	-0.864589	-1.27602	-1.57232		-0.129803	-0.0745102	-0.172916	0.17849	0.0221931	-0.102045	0.2512		-0.138	0.02
FBgn0013762	chr2R	11457033	11458922	-	Cdk5	depleted	Active	YELLOW		21.918	21.2275	NA	NA		0.298942	0.122737	0.639242	0.877628	1.19212	0.737366	0.0358105	-0.174455	2.16294	1.92548	2.19092		-0.182918	-0.0698882	-0.0890372	0.156351	-0.0253198	-0.0376774	-0.0468247		1.34	0.803
FBgn0013763	chr2R	12578527	12581256	+	CG5210	enriched	Null	NA		339.137	1400.99	6.28013	6.42581		0.17245	0.243492	0.835749	0.465603	0.336698	0.217671	0.0679947	-1.49692	-0.827957	0.33838	-2.91723		0.403529	0.101276	0.155342	-0.378263	0.234218	0.16613	0.830102		-0.9915	-0.4105
FBgn0013764	chr2R	19919061	19921466	-	Chi	depleted	Active	YELLOW		22.4259	40.9105	7.89533	7.90552		0.206907	0.1755	0.0981734	0.361933	0.989712	0.271676	0.253479	0.766911	-0.920044	1.87213	-1.24553		-0.0623236	0.00225196	0.138257	0.160174	-0.167142	0.0740726	-0.0378345		-0.389	0.1705
FBgn0013765	chr2R	9326819	9337980	-	cnn	depleted	Active	NA		58.1406	30.5274	4.58028	3.17627		-0.0185819	0.0767262	0.467712	0.33896	0.847545	0.56294	0.0330827	-0.190504	-0.755988	2.71442	2.149		-0.232498	0.14533	-0.156231	0.0281889	-0.000631087	-0.0847239	0.15517		-0.302	0.456
FBgn0013767	chr3R	10140576	10141438	+	Crz	depleted	Active	YELLOW		0.10571	0.084977	2.27092	2.27092		0.207584	-0.234233	0.195594	0.258412	-0.356808	-0.257906	-0.145755	0.925962	-0.0821264	1.49008	1.06159		NA	NA	NA	NA	NA	NA	-0.591734		-1.395	-0.7015
FBgn0013770	chr2R	9848180	9855486	+	Cp1	depleted	NA	NA		585.919	2077.89	11.2228	10.3907		0.426713	0.288783	0.715986	0.79208	-0.0234854	-0.0620191	0.174495	-0.163379	0.855589	4.21245	2.73023		0.150272	-0.0605587	-0.055994	-0.18701	-0.248655	-0.419119	-0.274265		-0.0045	-0.085
FBgn0013771	chr2R	10766861	10768877	-	Cyp6a9	depleted	Null	NA		5.82784	2.72201	NA	NA		-0.00190556	-0.107093	0.711843	0.0732053	0.838834	0.512284	-0.176053	0.645829	-0.675345	1.07316	-0.609387		0.290516	-0.0138711	-0.336561	0.382904	0.0598246	-0.0146846	0.391912		0.5605	1.4155
FBgn0013772	chr2R	10774676	10776515	-	Cyp6a8	depleted	Null	RED		75.8814	0.470918	2.27092	2.27092		-0.00235289	-0.0490492	0.968614	-0.121787	0.789593	-0.340493	-0.09041	-0.651902	-0.508838	-2.09708	-1.67704		NA	NA	NA	NA	NA	NA	1.55934		NA	NA
FBgn0013773	chr2R	10758871	10761210	+	Cyp6a22	depleted	Null	YELLOW		10.2274	4.66989	2.27092	2.27092		0.647681	0.274951	1.40344	1.33796	0.878432	0.61429	0.141713	0.499691	-0.790047	1.28193	-1.02882		-0.338133	-0.00147885	0.0702853	0.328258	-0.353794	-0.153788	1.36697		-0.144	-0.0405
FBgn0013799	chr3L	19811274	19823786	+	Deaf1	depleted	Active	YELLOW		31.9776	16.5146	6.74698	6.69765		0.0252462	-0.0239163	0.0734417	0.0228502	1.32645	0.646788	0.0209867	-1.02446	0.101	-0.210149	0.817175		0.203263	0.0239039	0.212743	0.0344458	-0.115545	0.03644	0.082421		-0.2935	0.0645
FBgn0013809	chrX	17958516	17972505	+	Dhc16F	enriched	HP1_centromeric	BLACK		0.0224971	0.0383165	2.39798	2.39798		-0.224626	0.0707211	-0.182929	0.510822	-0.146514	0.0216421	0.178007	0.363138	-1.40498	-0.588353	7.45382		NA	NA	NA	NA	-0.096465	-0.0713752	NA		-2.675	-2.563
FBgn0013810	chr2L	17501401	17525515	+	Dhc36C	depleted	Null	NA		0.0236298	2.8318	2.27092	2.27092		-0.238952	-0.225872	-0.200723	-0.362643	-0.377052	-0.0133091	-0.0726215	-0.11053	-1.28666	-1.94509	-2.93041		-0.221362	0.0609589	-0.00673305	0.111991	-0.0327315	-0.0486086	1.32774		0.361	-0.5555
FBgn0013811	chr3L	1759172	1771758	-	Dhc62B	depleted	Active	NA		5.01047	1.58766	2.27967	2.27967		-0.378953	-0.0455271	0.18204	0.283541	1.18509	0.0437192	0.399962	1.10736	-2.41526	-0.35613	-2.17209		0.136537	-0.00187229	0.209526	0.180615	0.498677	0.561354	NA		-0.2425	0.375
FBgn0013812	chr3R	16850302	16868221	-	Dhc93AB	depleted	Null	NA		0.050087	0.0196276	2.28135	2.28135		-0.256931	-0.0830041	-0.195473	-0.140605	-0.329867	-0.214776	0.0465194	0.198608	-1.79365	-0.606225	-2.28952		NA	NA	NA	NA	0.0986986	0.0567395	NA		0.089	0.5315
FBgn0013813	chr3R	24312675	24345120	+	Dhc98D	enriched	Null	BLACK		0	0.0950208	2.27092	2.27092		-0.234431	-0.201916	-0.290583	-0.432274	-0.426406	-0.412095	-0.0209689	0.335234	-1.12638	-2.20281	-3.06335		NA	NA	NA	NA	-0.0185583	0.187609	NA		0.1835	0.551
FBgn0013949	chr3R	20691072	20693373	+	Ela	depleted	Active	BLACK		0.121309	0.0344672	2.81465	2.66907		-0.212085	-0.160438	0.0523368	-0.196127	-0.0780202	-0.130473	-0.256488	1.28169	-1.25722	-1.11453	-2.15957		NA	NA	NA	NA	NA	NA	0.417539		-0.232	-0.133
FBgn0013953	chr3R	20667657	20676134	+	Esp	depleted	Null	NA		8.4006	0.310076	2.27092	2.27092		-0.157626	-0.0856109	0.0642706	-0.281485	-0.212841	-0.221291	-0.139789	-1.32924	-0.608774	-0.825039	-1.86502		NA	NA	NA	NA	-0.110611	-0.151856	-0.0513862		0.41	0.1895
FBgn0013954	chr2R	15177614	15178467	+	FK506-bp2	depleted	Active	YELLOW		1111.71	669.347	11.875	12.0032		0.83058	0.306881	0.921475	0.861702	0.807637	0.23508	0.205591	3.0843	2.60383	6.49197	1.96874		0.00914861	-0.0328638	0.125636	-0.120851	-0.00381846	0.0858767	-0.161864		-0.158	-0.077
FBgn0013972	chr3R	25508225	25511480	+	Gycalpha99B	enriched	PcG	NA		0.0170256	0.137333	2.27092	2.27092		-0.129983	0.0751409	-0.162969	-0.10232	-0.0103272	-0.387135	0.240346	1.39761	-1.59079	-0.255272	-3.0545		NA	NA	NA	NA	NA	NA	-0.0965602		-0.594	-0.3175
FBgn0013973	chr3R	26960114	27004000	+	Gycbeta100B	enriched	Null	BLACK		0.0150678	0	NA	NA		-0.186197	-0.178045	-0.275393	-0.518928	-0.344868	-0.429838	-0.0840717	-0.354219	-0.700557	-2.28618	-2.05212		NA	NA	NA	NA	NA	NA	NA		-0.384	-0.0475
FBgn0013981	chr3R	10451477	10452336	+	His4r	enriched	Null	RED		884.588	1204.73	12.044	12.3126		0.849971	0.145318	1.05704	1.42869	0.50614	0.591765	-0.149112	1.42206	0.337632	8.24274	6.16216		NA	NA	NA	NA	-0.0448263	-0.171968	NA		-0.6075	-0.444
FBgn0013983	chr2R	14297301	14301104	-	imd	depleted	NA	RED		21.319	34.5469	5.71703	5.62974		1.20681	0.636507	0.604058	0.758602	-0.0705012	0.38643	0.152489	1.47237	1.39241	3.15371	3.10713		0.115359	0.049928	0.121698	0.0850746	0.176117	0.14631	-0.147813		0.2365	0.0565
FBgn0013984	chr3R	17395970	17445043	-	InR	depleted	NA	NA		44.3666	13.0894	4.63994	4.73065		0.356813	0.0559261	0.904869	0.0889817	-0.230916	-0.243285	-0.108173	-1.36624	-0.0220965	-1.24875	-0.583044		-0.899596	-0.130749	-0.425676	0.109712	0.204792	-0.159106	NA		NA	NA
FBgn0013987	chrX	5653941	5658236	-	MAPk-Ak2	depleted	Active	YELLOW		174.807	81.7617	11.4239	11.3361		-0.118969	0.882618	0.843214	2.3489	1.22924	0.667662	2.07535	-1.52666	12.3027	0.938404	11.1009		-0.482222	-0.11786	-0.330039	-0.147049	-0.272926	-0.2102	-0.272466		-0.245	-0.539
FBgn0013995	chr3R	16803905	16841335	+	Calx	depleted	Null	NA		0.033552	0.0271958	2.27092	2.27092		-0.143591	-0.155477	-0.355361	-0.415555	-0.367284	-0.350457	-0.131768	-0.646597	-1.14446	-1.38243	-2.21155		NA	NA	NA	NA	NA	NA	0.653445		-0.3735	-0.3685
FBgn0013997	chr3L	12139619	12150090	+	Nrx-IV	depleted	Active	YELLOW		30.5429	20.6818	10.4828	10.3218		-0.0335945	0.0276905	0.0549667	0.0351753	1.38595	1.36554	-0.0822358	0.234573	-1.01221	-1.69185	-1.19602		-0.0868143	0.046986	-0.0316994	0.130629	0.321099	0.0381303	-0.320467		-0.1115	0.3465
FBgn0014000	chr2L	19966727	19967685	-	Hf	enriched	Null	BLACK		0.7904	0.112419	3.52312	3.51472		-0.392933	-0.0761071	-0.279233	-0.342432	-0.434109	-0.269017	0.109471	-1.95801	-0.305672	1.33675	0.382677		NA	NA	NA	NA	NA	NA	0.407691		NA	NA
FBgn0014001	chr3R	2176618	2187336	+	Pak	depleted	NA	NA		41.4395	24.5081	7.90658	7.95478		0.184262	0.0354414	-0.0902786	0.0886144	1.10035	0.707899	0.0346494	-0.711853	-0.473994	0.699606	-0.137175		-0.288684	-0.0440471	-0.103551	0.0513558	0.00390874	-0.000249346	NA		-0.2695	-0.062
FBgn0014002	chr3L	15130838	15135940	-	Pdi	depleted	NA	NA		401.152	452.512	2.49972	2.28463		0.539498	0.266486	0.712942	0.417559	0.547958	0.477781	0.177142	0.703525	2.75056	2.569	1.6414		0.081849	-0.00333588	-0.0287547	0.0603227	0.194709	0.101434	NA		-0.569	0.003
FBgn0014006	chr3R	15705441	15711752	+	Pk92B	depleted	Active	YELLOW		16.0165	24.2093	7.44095	8.11781		-0.140106	-0.00755632	0.179056	-0.0863752	1.43434	1.18793	-0.0629921	-0.0422155	-0.15124	-1.50337	-3.01734		-0.0437329	-0.0798701	0.0870482	0.0445045	0.0974154	0.10703	0.615303		0.0825	-0.0485
FBgn0014007	chr3L	12728045	12734668	+	Ptp69D	depleted	Null	YELLOW		17.1335	15.4519	5.51783	5.66422		-0.153867	-0.0804432	-0.0547628	-0.115739	1.8421	1.60385	-0.0561535	-2.81052	-1.17402	-3.31219	-3.08814		0.0352967	0.00300734	0.0718242	-0.205571	-0.00106599	-0.0425344	-0.65682		0.6875	2.0185
FBgn0014009	chr2R	2584244	2586974	+	Rab2	depleted	Active	NA		103.191	89.6841	NA	NA		0.0890706	0.0331438	0.527005	0.541667	0.866915	0.606374	-0.0812312	-0.486721	0.540236	2.13257	0.967768		-0.0182675	-0.0538439	-0.137166	0.00267546	0.139324	0.0961362	0.0250289		0.1185	0.78
FBgn0014010	chr2L	2359142	2365273	-	Rab5	depleted	NA	RED		258.721	114.474	9.85063	10.2373		0.405929	0.303195	0.56493	0.41192	0.184043	0.300132	-0.0721456	-1.34066	1.6705	2.79249	2.78138		-0.176579	-0.0162058	0.0289512	-0.168952	-0.0166463	-0.213265	-0.55623		-0.101	0.254
FBgn0014011	chr3L	7426749	7428290	-	Rac2	depleted	Null	NA		53.358	38.8043	6.60899	5.80666		1.8734	0.685798	0.917764	0.905228	-0.269037	0.0338405	0.217232	0.943297	1.33295	5.49951	4.66993		-0.224993	0.00777774	0.0593768	0.175243	-0.107898	-0.258115	-0.146349		0.2135	-0.4425
FBgn0014018	chr3R	4869905	4873699	-	Rel	depleted	Active	YELLOW		34.9353	63.5702	8.32915	8.73577		0.0984771	0.0201654	1.14698	0.357453	1.19885	1.06038	0.0931981	0.622645	0.126756	2.24425	0.797923		-0.0662159	-0.0342068	0.282877	0.16273	0.188028	0.0177026	0.733456		-0.183	0.015
FBgn0014019	chr2L	12008153	12009832	+	Rh5	depleted	PcG	RED		0.306029	0.204233	2.28768	2.28768		0.0375179	0.244628	0.620588	-0.184208	-0.465629	-0.291836	0.179831	0.603691	-0.250554	-3.09006	-5.52969		NA	NA	NA	NA	NA	NA	-0.179527		0.1305	0.2915
FBgn0014020	chr2R	11990192	11994734	+	Rho1	depleted	Active	NA		600.51	479.497	12.0305	12.0237		1.23883	0.544767	1.11136	0.925763	-0.0318337	0.58857	0.128035	0.173811	2.33545	3.68233	2.13878		-0.248391	-0.0991817	-0.0426383	-0.202114	-0.165395	-0.271681	-0.408393		0.2145	0.934
FBgn0014022	chr3R	5339049	5340549	+	Rlb1	depleted	Active	YELLOW		12.8994	10.0163	4.89668	4.85765		0.1933	0.0183058	1.17536	0.961509	1.67759	1.33266	-0.0815172	0.273758	0.135511	4.36059	3.39764		0.121148	0.0336032	0.102474	-0.0604477	0.359973	0.263743	-0.388638		-0.7775	0.1125
FBgn0014023	chr3R	5340544	5341630	-	mRpL47	depleted	Active	YELLOW		47.7201	65.2613	7.37646	7.70481		0.563298	0.280625	0.976071	0.761325	1.59531	1.51371	-0.0999978	1.64011	1.27089	5.51756	4.8045		-0.0318597	-0.0836227	0.155447	-0.0445864	0.0466004	0.104809	0.124004		-1.1805	0.0445
FBgn0014024	chrX	5212961	5216729	-	Rnp4F	depleted	Active	YELLOW		31.3469	25.0598	NA	NA		0.127108	0.420665	0.508599	1.97832	1.84233	0.613949	1.59526	0.744185	9.67166	0.0662547	10.4076		-0.470504	-0.310514	-0.607492	-0.614761	-0.511249	-0.596871	-0.155825		NA	NA
FBgn0014026	chrX	6424930	6427381	-	RpL7A	depleted	Null	YELLOW		2715.6	3906.47	13.8995	14.0543		-0.019398	0.58394	0.457569	1.68118	1.30224	0.479766	1.26465	-0.942003	9.02839	-1.55314	11.6956		-0.181134	-0.0832687	-0.124827	-0.189192	-0.275475	-0.30539	0.0944455		-0.9285	-1.448
FBgn0014028	chr2R	2695131	2696677	+	SdhB	enriched	Null	YELLOW		128.552	112.231	NA	NA		0.353944	0.324768	0.903552	0.763097	1.49185	0.0825109	0.357418	1.8473	0.0206996	4.61974	0.213729		-0.104616	0.00250476	0.103772	0.0773833	-0.125996	0.0987939	0.300647		-0.453	0.257
FBgn0014029	chr3R	16411851	16414078	-	2018-09-02	depleted	Active	YELLOW		90.9062	130.867	12.161	12.0563		0.134401	0.32094	0.877194	0.664667	1.60877	0.689358	0.00813028	1.03121	1.24504	9.61975	8.07162		-0.0876492	0.0376105	0.0350292	0.121616	0.0188273	-0.117278	0.0648248		-0.4095	-0.083
FBgn0014031	chrX	6422981	6424759	+	Spat	depleted	Null	NA		2.81598	1.4847	2.27369	2.27369		0.103113	0.440518	0.710643	2.06956	1.00737	0.226414	1.50788	0.00390535	4.52082	2.97221	12.6588		-0.0375576	-0.00243454	-0.452966	-0.0751687	-0.0952832	-0.000769957	0.675334		-1.7255	-1.4265
FBgn0014032	chrX	8357329	8358471	-	Sptr	enriched	Null	YELLOW		7.69976	11.6421	NA	NA		0.348871	0.470577	1.17344	2.01698	1.47928	0.365054	0.924471	1.15513	0.583485	6.21124	7.75453		-0.475672	-0.165877	-0.229077	-0.238926	-0.269707	-0.044676	-0.580375		-1.4625	-0.898
FBgn0014033	chr2L	4121702	4124153	+	Sr-CI	enriched	Null	BLACK		4.54096	158.807	3.14959	2.48631		-0.00478844	0.0557006	0.086762	1.03136	-0.588557	0.886566	0.0666721	0.21452	-1.42837	0.307259	-1.57034		0.382583	-0.133383	-0.426269	-0.147491	-0.0586589	-0.320155	0.40354		-0.2195	-1.3775
FBgn0014037	chr3L	19882220	19902510	-	Su(Tpl)	depleted	NA	NA		80.309	37.4989	10.1774	9.97538		0.84568	0.452752	0.727832	0.482141	-0.270477	-0.124174	-0.00796325	-1.99622	0.212544	1.37554	0.529659		-0.56932	0.038915	0.0140718	0.178066	0.15261	0.0836333	0.308228		NA	NA
FBgn0014073	chr3L	4510698	4532145	-	Tie	enriched	Null	BLACK		0.0190885	0.0229618	7.76872	8.08604		-0.0509726	-0.165015	-0.376659	-0.41702	-0.402212	-0.336442	-0.111483	-1.52519	-0.510062	1.64108	1.48428		NA	NA	NA	NA	NA	NA	0.610146		0.6395	0.1185
FBgn0014075	chr3L	18865847	18871345	+	Ugt	depleted	Null	YELLOW		71.7783	36.9826	10.1798	10.1402		-0.284432	-0.0515938	-0.0130868	-0.0435297	1.5555	1.38313	0.0590229	-0.802615	-0.893444	-2.93457	-4.2667		0.358057	0.0661707	-0.0595338	0.0805786	0.26674	0.206049	-0.12383		-0.0745	-0.1175
FBgn0014076	chr2L	11171167	11171665	-	Vm32E	depleted	Null	BLACK		0	0	2.27092	2.27092		-0.113167	0.101731	-0.269292	-0.244898	-0.0853442	-0.132514	0.121611	2.26371	-1.45931	-3.62311	-4.29651		NA	NA	NA	NA	NA	NA	NA		-0.053	0.1085
FBgn0014092	chr2L	16327069	16328131	+	CG4278	depleted	NA	YELLOW		25.5216	28.3772	NA	NA		0.245177	0.173755	1.31318	1.24512	1.52595	1.19999	-0.200624	1.3477	2.03566	5.93651	5.24961		-0.39588	-0.148192	0.0255277	-0.170942	-0.166063	-0.0486059	-0.471845		-0.8495	0.0125
FBgn0014127	chr2L	20058163	20061370	-	barr	depleted	Null	YELLOW		26.4794	26.706	2.64453	2.69859		0.0338405	-0.074564	0.387816	0.375585	1.84755	0.925191	0.0362358	1.34287	-0.680538	4.21174	1.82987		0.08943	-0.0590517	0.173328	-0.227639	0.271136	0.114944	0.0143547		0.682	0.273
FBgn0014133	chrX	11573003	11588773	+	bif	depleted	NA	NA		50.7435	32.5775	8.74784	8.89494		0.51969	0.480044	0.56685	1.42651	0.39971	0.202243	0.77343	0.1487	2.98594	3.75936	10.8034		-0.426407	-0.104087	-0.465426	-0.161222	-0.213312	-0.318616	-0.161706		-1.304	-1.1715
FBgn0014135	chr3R	15619795	15662539	-	bnl	depleted	Null	NA		29.9683	1.5132	2.27092	2.27092		-0.14295	-0.244396	-0.135804	-0.373772	-0.298959	-0.451139	-0.171717	-0.805039	-0.645933	-2.1081	-2.32043		-0.441921	-0.0787502	-0.207686	-0.0502377	-0.0557352	0.0844576	NA		-0.569	0.088
FBgn0014141	chr3R	12917255	12951111	-	cher	depleted	Null	NA		100.131	202.193	NA	NA		-0.0468002	0.00838775	0.285877	0.0956104	0.539499	0.52	-0.0320116	-1.58123	-0.740587	0.174797	0.253567		-0.0507269	-0.0836405	-0.154435	-0.360256	-0.190527	-0.250796	-0.493429		NA	NA
FBgn0014143	chr3L	21467233	21469579	-	croc	depleted	PcG	BLUE		4.97154	0.0140123	2.46372	2.46372		0.0468211	0.0818722	-0.0634254	-0.129615	0.0763802	-0.133386	0.189898	2.90297	-3.49311	-1.34031	-5.19928		NA	NA	NA	NA	NA	NA	-0.173682		-0.163	0.2275
FBgn0014163	chr3L	16395896	16404928	-	fax	depleted	Active	NA		531.928	29.1999	3.60927	3.63773		0.435167	0.120228	0.85394	0.393563	0.0719776	-0.0146725	-0.0566217	0.220486	-1.03298	0.766427	-0.442627		0.0248427	-0.0412015	-0.0490142	0.00574009	-0.0755037	-0.509453	-0.558393		0.153	-0.3145
FBgn0014179	chr2L	9579498	9581745	-	gcm	depleted	PcG	BLUE		0	0	NA	NA		-0.284881	-0.295555	-0.424	-0.579017	-0.576858	-0.622786	-0.0305711	0.788582	-1.58124	-2.47666	-1.72471		NA	NA	NA	NA	NA	NA	-0.480975		1.0255	0.8635
FBgn0014184	chr2R	8053800	8061769	-	Oda	depleted	Active	NA		272.358	287.276	12.9209	13.347		0.441591	0.30305	0.761268	0.664878	0.284004	0.554376	0.0175523	-1.0446	1.74404	2.68933	2.87522		0.0120156	-0.0272389	0.0840272	0.152645	0.0281797	-0.016389	-0.0766384		-0.333	0.296
FBgn0014189	chr2L	5539326	5542314	-	Hel25E	depleted	Active	YELLOW		148.643	175.647	11.1302	11.1378		0.194728	0.0499803	0.30062	0.449232	1.26767	1.18174	-0.0395865	-0.584371	0.555674	-2.47911	-3.13708		0.0980141	-0.00412731	0.0110722	-0.239519	0.135815	0.072311	-0.206728		-0.5695	-0.2325
FBgn0014269	chr2R	14856909	14858638	-	prod	depleted	Null	YELLOW		26.2426	29.5255	7.60354	7.72351		0.156003	0.0227027	0.830926	0.454649	1.47346	0.696719	0.217416	1.5395	-0.589106	3.29007	3.48611		0.0325844	0.0643274	0.0938487	-0.0371629	0.00981152	0.108939	0.277875		-0.318	0.15
FBgn0014340	chrX	5767873	5770886	-	mof	depleted	Null	YELLOW		12.7503	16.1382	4.06922	4.59283		-0.0398888	0.582097	0.4702	2.05748	1.48178	0.613541	1.92431	1.12631	12.7268	4.72439	13.1045		-1.83695	-0.0494216	-0.227329	-0.125051	0.245241	-0.028532	-0.0953447		-1.349	-1.338
FBgn0014342	chr3R	1373837	1376890	-	mia	depleted	NA	YELLOW		15.0743	8.34422	2.27101	2.44056		0.189379	0.173095	0.687426	0.626779	1.197	0.884015	-0.0147617	0.239879	2.0525	4.41438	3.289		0.10028	0.00849271	0.25625	0.00637891	0.19165	-0.0434141	0.202707		-0.487	-0.04
FBgn0014343	chr3L	12686739	12703349	+	mirr	depleted	PcG	BLUE		0.240026	0.164147	2.27295	2.27295		-0.0912417	-0.0978498	-0.0648918	-0.221405	-0.357766	-0.292604	-0.104843	0.167846	-0.987087	-3.44233	-3.4431		NA	NA	NA	NA	-0.0390422	-0.0322848	0.267804		0.2345	0.4345
FBgn0014366	chr3R	1415323	1417181	-	noi	depleted	Active	YELLOW		23.6877	28.4566	NA	NA		0.0903785	0.185684	0.634142	0.507069	1.66791	1.03392	0.222778	0.475058	0.830284	1.92327	0.378488		0.00388252	-0.0399355	0.126423	0.0212206	0.138455	0.177179	0.0537218		0.4275	0.4455
FBgn0014368	chr3L	11123935	11124502	+	nol	enriched	Active	YELLOW		0.736137	0	14.9449	6.93669		-0.288882	0.14344	-0.0777667	-0.335062	0.799366	-0.561584	-0.156172	0.0973181	-1.05455	2.3165	2.17815		NA	NA	NA	NA	NA	NA	2.39184		NA	NA
FBgn0014380	chr3R	5322823	5328303	-	RhoL	depleted	NA	RED		75.8153	83.4777	9.6634	9.28774		0.543674	0.246238	0.947994	0.715222	-0.196085	-0.005628	-0.0346098	-2.83235	0.330841	2.34107	2.295		0.0773854	-0.0907841	-0.0588276	-0.0878481	-0.0661236	-0.242931	-0.625232		-0.2565	0.129
FBgn0014388	chr3L	3401153	3424935	-	sty	depleted	Null	NA		279.388	168.918	4.18692	4.5246		0.160863	0.0913503	0.659206	0.410442	-0.299261	-0.538686	-0.135329	-0.808902	-0.368973	-1.04775	-0.826919		-0.181531	0.156036	0.264102	0.0720255	0.185567	0.193432	0.0323932		NA	NA
FBgn0014391	chrX	15741892	15743291	-	sun	depleted	Active	YELLOW		382.849	235.116	NA	NA		0.25418	0.360565	0.113004	1.51846	0.808985	0.622678	0.909466	-1.9958	7.10589	2.46295	10.7567		-0.513053	-0.481179	-0.231495	-0.699706	-0.418201	-0.331688	NA		-0.517	-0.493
FBgn0014395	chrX	21851573	21853299	+	tilB	depleted	Active	YELLOW		4.19463	1.10454	2.27092	2.27092		-0.0169272	0.764353	1.15884	2.66474	1.5577	0.764658	2.22064	0.993915	11.2917	-0.768894	13.1697		-0.276596	-0.0590836	-0.151639	-0.205811	-0.257813	-0.210986	-0.0569083		-1.9895	-2.3995
FBgn0014396	chr2L	3493986	3508119	-	tim	depleted	Null	NA		0.122605	0.0151882	2.27102	2.27102		-0.103704	-0.110777	-0.376829	-0.395224	-0.291653	-0.273454	-0.0978064	-0.92614	-0.977045	-1.76917	-1.77131		NA	NA	NA	NA	NA	NA	NA		0.2625	0.591
FBgn0014411	chrX	1767886	1770507	+	Vps26	depleted	Active	YELLOW		27.6365	38.3083	10.1816	10.3643		0.222719	1.03837	0.667559	2.57199	2.04974	1.0093	2.6383	-0.525753	13.7297	-0.476404	12.2163		-0.549949	-0.417994	-0.532035	-0.521164	-0.491521	-0.536417	-0.366173		-1.628	-1.7155
FBgn0014417	chr2L	8408888	8411868	-	CG13397	depleted	Active	YELLOW		27.7904	38.6758	2.32685	2.32804		0.0102318	0.101873	1.19469	0.588305	1.15638	1.01102	0.163507	0.168304	-0.955334	2.27029	1.13179		0.0500185	0.158881	-0.571737	0.325112	-0.0730595	0.457109	1.2969		0.0725	0.247
FBgn0014427	chr3R	25026176	25027492	+	CG11899	depleted	Active	NA		15.9246	13.4319	7.55491	8.19802		0.137577	0.13214	0.805508	0.694774	1.0453	0.850898	0.320303	-0.178764	-0.645305	6.29339	2.93304		0.281754	0.00147647	-0.22435	0.122127	-0.260647	0.137934	-0.874113		-0.467	0.2485
FBgn0014454	chr2L	7740562	7741537	-	Acp1	enriched	Null	BLACK		0	0	NA	NA		-0.0315775	0.0487028	-0.333801	-0.186851	0.113717	0.19415	-0.128362	1.51217	-0.422781	0.202713	-0.0637869		NA	NA	NA	NA	NA	NA	NA		NA	NA
FBgn0014455	chrX	15344294	15347200	+	Ahcy13	depleted	Active	NA		252.984	205.15	9.53524	9.83063		0.446785	0.698229	0.99462	2.16888	1.56006	0.427861	2.00175	-0.168613	7.75166	4.11304	9.94088		-0.457484	-0.387194	-0.39448	-0.393011	-0.448527	-0.367196	-0.0865655		-1.417	-1.361
FBgn0014464	chrX	8364921	8367120	+	Cp7Fa	enriched	Null	BLACK		0.0392588	0.129649	2.27092	2.27092		-0.326417	0.0262801	-0.210544	0.0193816	-0.218767	-0.22204	0.124022	0.261483	0.624747	-0.9903	2.24531		NA	NA	NA	NA	NA	NA	NA		-0.388	-0.228
FBgn0014465	chrX	8367870	8370104	+	Cp7Fb	enriched	Null	NA		0.0215406	0	2.27092	2.27092		-0.264301	0.0783804	-0.293292	0.131312	-0.594802	-0.318395	0.188058	0.784472	-1.63518	-1.18397	2.39517		NA	NA	NA	NA	NA	NA	NA		-0.347	-0.05
FBgn0014466	chrX	8371150	8372353	+	Cp7Fc	enriched	Null	BLUE		0.230589	0.128323	2.27092	2.27092		0.125174	-0.0403778	0.787975	0.0975588	-0.389349	-0.149124	0.153364	1.80457	-1.41552	-0.170003	1.0925		NA	NA	NA	NA	NA	NA	NA		-0.31	0.1185
FBgn0014469	chr2R	4332065	4334669	+	Cyp4e2	enriched	Null	NA		20.0811	59.6474	10.8557	10.1993		-0.260732	0.199976	0.536831	0.0057029	1.33813	1.23644	0.08368	-1.39907	-0.125988	-0.273831	1.06387		0.144577	0.0370662	-0.174635	-0.0407912	0.0792645	-0.0305297	0.00253399		-0.54	0.666
FBgn0014848	chr3L	15652036	15652541	-	Eig71Eh	enriched	Null	BLACK		0	0	2.27092	2.27092		-0.423826	0.0934873	-0.146394	-0.267821	-0.231207	-0.184091	-0.0168709	0.0776507	-1.29751	0.184515	1.45384		NA	NA	NA	NA	NA	NA	NA		-0.024	0.2815
FBgn0014849	chr3L	15652807	15653451	+	Eig71Ei	enriched	Null	BLACK		0	0	2.27092	2.27092		-0.469625	-0.206026	-0.331069	-0.537297	-0.482064	-0.752167	-0.0600894	-2.56941	0.724026	-1.43104	-1.10215		NA	NA	NA	NA	NA	NA	NA		NA	NA
FBgn0014850	chr3L	15653649	15654115	-	Eig71Ej	enriched	Null	BLACK		0	0	2.27092	2.27092		-0.439461	-0.339787	-0.0543467	-0.588303	-0.194694	-0.421222	-0.445499	-2.37175	-1.37403	-1.69988	-2.16784		NA	NA	NA	NA	NA	NA	NA		NA	NA
FBgn0014851	chr3L	15654348	15654909	+	Eig71Ek	enriched	Null	BLACK		0	0	2.27363	2.27363		-0.53974	0.0480223	-0.103991	-0.695212	-0.164825	-0.59338	-0.334316	-3.41892	0.870113	1.54043	-0.409972		NA	NA	NA	NA	NA	NA	NA		NA	NA
FBgn0014857	chr2L	5055058	5056149	+	His3.3A	depleted	Active	YELLOW		224.408	202.474	10.6156	10.8271		0.419602	0.116244	0.861323	1.01129	0.87569	0.419006	0.21849	2.68557	0.648802	7.98947	5.10622		NA	NA	NA	NA	0.104313	0.17391	NA		-0.0235	-0.0545
FBgn0014859	chr2L	20683462	20714588	-	Hr38	depleted	Null	NA		0.0911226	0.0975659	2.27133	2.27133		-0.147881	-0.208463	-0.393438	-0.504975	-0.470061	-0.343207	-0.144932	-0.358411	-0.601996	-1.4001	-2.13321		NA	NA	NA	NA	-0.058143	-0.0870515	NA		0.58	0.2405
FBgn0014861	chr3R	4090692	4093646	+	Mcm2	depleted	PcG	YELLOW		84.5741	45.0759	5.02907	6.26424		0.00923649	0.205912	0.646562	0.556162	1.61283	1.01173	0.0700366	1.28022	-0.362655	3.82743	0.550511		0.337182	-0.0104395	0.521593	-0.0670056	0.1665	-0.0297777	0.291957		0.0595	-0.0185
FBgn0014863	chr3R	2939244	2943454	-	Mlp84B	depleted	Active	NA		0.340029	0.179754	2.71158	2.64722		-0.0629557	-0.130945	-0.0918901	-0.0275412	0.417865	0.228591	0.000564558	-0.59699	-1.58542	0.796427	-1.80922		NA	NA	NA	NA	0.0679493	0.00645144	0.811123		-0.423	0.218
FBgn0014865	chr2R	11296351	11296618	+	Mtk	enriched	Null	BLACK		0.527584	3.8226	4.37694	3.77058		-0.0412264	-0.0852705	-0.611938	-0.569548	-0.396711	-0.46864	-0.181957	-0.48315	-2.57621	5.85561	8.37688		0.560008	0.00642082	1.98641	0.168998	NA	NA	-0.88899		-0.1035	0.535
FBgn0014868	chrX	9050962	9052548	-	Ost48	depleted	NA	YELLOW		224.576	186.052	12.3114	12.0544		0.688733	0.72333	1.17379	2.45518	1.57523	0.642174	1.45258	1.62984	4.7721	4.92873	11.0694		-0.0343437	-0.250855	-0.181605	-0.32066	-0.186691	-0.166049	-0.189236		-1.1145	-0.804
FBgn0014869	chr3R	24973970	24975623	+	Pglym78	depleted	Active	YELLOW		80.9442	85.0506	NA	NA		0.267753	0.0684229	0.52113	0.60658	1.08062	0.295276	0.50808	0.258596	-1.88089	6.11709	3.07352		0.0491508	0.0500017	-0.0566113	0.184968	0.145879	0.113168	0.360959		NA	NA
FBgn0014870	chr2R	12748826	12755219	-	Psi	depleted	Active	YELLOW		36.9785	12.0136	7.65004	7.89766		-0.0388963	0.042405	0.258622	0.349581	1.2365	1.12595	0.002096	-0.405271	-0.463504	0.991391	-0.511626		-0.026116	0.125438	0.400153	0.0320664	0.180447	0.205729	-0.0911967		-0.3775	0.0435
FBgn0014877	chr2R	9441582	9443111	+	Roe1	depleted	Active	YELLOW		70.0829	34.3044	7.13286	6.92379		0.0530776	-0.0559625	0.978028	0.863097	1.79033	1.07545	-0.103526	0.284765	0.187136	2.12991	1.37219		0.100277	0.129773	0.224796	0.15453	0.0931317	0.0909164	0.547952		-0.0785	0.4155
FBgn0014879	chr3R	11089274	11090975	+	Set	depleted	Active	YELLOW		101.851	59.0296	10.1566	10.3565		0.578903	0.386993	0.872534	0.734604	1.74342	1.19665	0.054522	1.73054	1.45214	2.20712	1.48169		0.0393194	0.0245837	0.175703	-0.033098	0.190249	0.0737451	-0.331998		0.413	0.097
FBgn0014903	chrX	925538	927198	+	CG14630	depleted	Null	YELLOW		6.70178	2.1032	3.64791	3.85643		0.217007	0.60062	1.07352	1.59308	1.53061	0.579438	1.24415	-1.13691	12.3116	0.463401	12.9665		-0.082124	-0.118495	-0.476311	0.0373017	0.142601	0.166718	1.14986		-1.2515	-0.69
FBgn0014906	chr2L	3163645	3169462	+	Hydr2	depleted	Active	YELLOW		58.8882	156.316	10.2457	10.3037		0.0980414	0.114121	0.322316	0.633709	0.701456	1.01052	0.150436	-2.74836	0.0988673	2.94308	1.55018		-0.234735	-0.0994055	-0.0755977	-0.0128678	-0.170748	-0.164696	0.495376		0.2425	0.4895
FBgn0014930	chr3R	3737739	3739012	-	CG2846	depleted	PcG	YELLOW		57.4357	31.9994	8.96835	9.02215		0.617072	0.398611	0.95363	1.10776	0.833567	0.726197	0.118289	0.604921	2.51978	6.58649	4.37296		-0.0743034	-0.130894	0.0242882	0.19142	-0.159093	-0.0199272	-0.15053		-0.3615	-1.1055
FBgn0014931	chr3R	3739573	3742272	+	CG2678	depleted	PcG	YELLOW		16.8106	14.7217	2.27949	2.27949		0.141202	0.00312642	0.826641	0.275476	0.866028	1.44697	-0.133919	0.0404458	0.226723	2.1246	1.64897		-0.158402	-0.0322021	-0.108016	-0.348501	-0.0105338	-0.18836	NA		-0.196	0.251
FBgn0014949	chr3R	18411871	18412347	-	btn	depleted	Active	YELLOW		3.16212	0.706504	NA	NA		-0.0424188	-0.0710332	0.600761	0.323702	1.41309	0.735387	0.151665	-1.70006	-1.57322	0.0713864	-2.62209		NA	NA	NA	NA	NA	NA	NA		-0.2085	1.07
FBgn0015000	chr2L	4945579	4948324	+	betaggt-I	depleted	Active	YELLOW		23.3406	50.076	NA	NA		0.186006	0.0712631	0.502992	0.699533	1.58931	1.04192	0.158762	-1.09475	1.18082	0.96728	0.761565		-0.110795	0.129063	0.000646162	0.215714	-0.109435	-0.0311348	0.139007		-0.4895	-0.6995
FBgn0015001	chr2R	7244225	7245042	+	iotaTry	depleted	Null	YELLOW		0.350465	0	2.27092	2.27092		-0.0332132	-0.161911	0.610104	0.286434	0.376523	0.46334	0.123154	1.99899	-0.87452	3.0522	2.36991		NA	NA	NA	NA	NA	NA	0.59098		0.1215	0.717
FBgn0015008	chr3R	12801607	12803517	-	Actn3	depleted	PcG	BLUE		0.0488519	0	2.27092	2.27092		-0.149493	0.00887414	-0.326929	-0.383792	-0.307033	-0.220298	-0.224689	-1.37456	0.317325	-2.0008	-3.71841		NA	NA	NA	NA	NA	NA	-0.0989867		1.7795	1.503
FBgn0015010	chrX	14678697	14680584	-	Ag5r	enriched	Null	BLACK		0	0	13.8801	12.7585		-0.105452	0.0858924	-0.0800835	0.486515	-0.0838566	0.192345	-0.0601262	-2.56555	1.4239	4.10835	7.34245		NA	NA	NA	NA	NA	NA	-0.0843439		-1.087	-0.04
FBgn0015011	chr3R	12804161	12807880	-	Ahcy89E	depleted	PcG	BLUE		0.173564	0	2.33136	2.33136		-0.131118	-0.160777	-0.349875	-0.341468	-0.303698	-0.312525	-0.00466029	-1.18851	-1.43658	2.60308	0.365704		NA	NA	NA	NA	NA	NA	-0.343586		-0.1295	0.216
FBgn0015019	chr3R	12473327	12475700	+	Cctgamma	depleted	PcG	YELLOW		248.097	277.066	8.09628	8.34514		0.319125	0.226944	0.82654	0.82938	1.38424	0.46181	0.565383	0.723702	0.942609	6.09032	2.33114		-0.0534641	0.00679543	0.0104406	0.0572398	0.135641	0.122406	0.116572		-0.378	-0.0335
FBgn0015024	chrX	12547659	12551867	+	CkIalpha	depleted	NA	YELLOW		128.858	52.2264	10.3806	10.6365		0.124291	0.917108	0.52237	2.29485	1.23368	0.594514	2.09565	0.635938	9.86581	1.57591	10.1314		-0.175694	-0.389397	-0.511006	-0.315572	-0.442768	-0.491881	-1.13016		-1.017	-1.217
FBgn0015025	chr3L	15810079	15811721	+	CkIIalpha-i1	depleted	Active	YELLOW		7.04106	4.18538	2.51449	2.5339		0.190791	0.159879	0.949025	0.670398	1.44122	1.09009	0.0283466	0.807377	1.30865	4.51649	2.79361		-0.334459	0.0832786	0.0446026	0.0669266	-0.172698	-0.168352	-0.401295		-0.032	-0.2145
FBgn0015031	chr2L	5327227	5327969	+	cype	depleted	PcG	YELLOW		189.047	360.296	11.6369	11.4144		0.609015	0.337514	0.820339	0.776259	0.826156	0.596307	-0.0502246	0.406062	0.922768	7.34955	6.48794		0.0223724	-0.0852529	0.0685908	-0.172056	-0.113819	-0.0662129	-0.22666		NA	NA
FBgn0015032	chr3R	26719760	26726410	+	Cyp4c3	enriched	PcG	BLUE		0.626919	0.0214167	2.27221	2.27221		-0.176951	-0.07955	0.125151	-0.391294	-0.31149	-0.402321	-0.116421	-0.615787	0.0868341	-1.83747	-2.46721		NA	NA	NA	NA	NA	NA	0.0870614		-0.2355	-0.173
FBgn0015033	chr3L	7486657	7489279	-	Cyp4d8	depleted	Null	BLACK		0	0.0274975	2.27092	2.27092		-0.133465	0.0283657	-0.374485	-0.229824	-0.277358	0.0125297	0.03359	0.0685579	-1.60534	-4.04393	-2.78473		NA	NA	NA	NA	0.100245	0.0610535	1.06506		0.26	0.032
FBgn0015034	chr2R	4334956	4337250	+	Cyp4e1	enriched	Null	NA		0.938117	0.63977	NA	NA		-0.325844	-0.0693694	0.125373	-0.206422	0.632133	0.633125	-0.125663	-0.935583	-1.37248	-0.702034	-1.95384		NA	NA	NA	NA	0.0400588	-0.0485576	NA		0.472	0.32
FBgn0015035	chr2L	9747839	9750071	-	Cyp4e3	depleted	Null	NA		0.11883	0.123035	2.27838	2.27838		-0.0886379	-0.162448	-0.334828	-0.342069	-0.455825	-0.248828	-0.0150179	-0.173996	-2.21562	-1.43129	-1.77114		NA	NA	NA	NA	0.137599	0.0250079	0.343517		-0.4275	0.6655
FBgn0015036	chrX	2073040	2075031	+	Cyp4ae1	depleted	Active	YELLOW		3.1497	2.05152	2.27092	2.27092		0.313756	1.46369	0.988323	2.33144	1.65162	0.924441	3.26249	2.09901	16.8768	4.37537	13.1737		0.167358	0.198719	-0.51192	0.221811	NA	NA	NA		-0.601	-1.229
FBgn0015037	chr2R	5127546	5129644	+	Cyp4p1	enriched	PcG	NA		3.88733	3.33606	2.27159	2.27159		0.0388409	0.034743	0.654687	0.535747	-0.370099	-0.178679	0.00463333	-1.6559	-0.946742	-0.841914	-2.26234		0.479053	0.151997	-0.575155	0.204935	0.234061	0.154774	-0.606959		0.005	0.8175
FBgn0015038	chr2R	3015343	3017313	-	Cyp9b1	enriched	Null	BLACK		0	0.180152	2.27222	2.27222		-0.355921	0.0144358	-0.124698	-0.149882	-0.411206	-0.000566433	-0.268016	0.415456	-1.16006	-2.19296	-2.02951		NA	NA	NA	NA	0.0540628	-0.00315246	0.920932		NA	NA
FBgn0015039	chr2R	3017782	3019644	-	Cyp9b2	enriched	Null	BLACK		0	0	7.17311	6.70318		-0.348373	-0.087006	-0.318105	-0.263504	-0.67098	-0.192698	-0.101719	0.684823	-1.43694	0.177923	0.55269		NA	NA	NA	NA	NA	NA	0.771868		-0.445	0.1385
FBgn0015040	chr2R	20518586	20520446	+	Cyp9c1	enriched	Active	BLACK		2.06223	3.53527	6.90633	7.11123		0.0651261	-0.115776	-0.0343561	-0.163209	-0.0724204	-0.0825933	0.170858	-0.669542	-0.235031	3.82876	2.02444		0.316984	0.00366717	-0.0627618	-0.185768	NA	NA	0.759688		-0.3085	0.509
FBgn0015075	chr3L	22256469	22259117	+	Ddx1	depleted	HP1_centromeric	YELLOW		25.1644	20.2314	NA	NA		0.258593	0.215984	0.849349	0.717739	1.65128	0.502069	0.263578	0.238419	-1.17927	5.59542	2.42781		-0.0814537	-0.0565319	0.0628538	-0.00884864	-0.133291	-0.028314	0.581722		-0.4545	0.405
FBgn0015218	chr3L	9392718	9395560	-	eIF-4E	depleted	NA	YELLOW		173.121	135.432	11.4773	11.6886		2.18949	0.730372	0.745092	0.658257	0.622488	0.495121	0.207588	-0.773507	2.64907	1.99759	1.13004		0.019308	-0.0106193	0.0287671	-0.108542	0.0635894	-0.0698124	-0.271715		0.038	-0.5165
FBgn0015221	chr3R	26213526	26216306	+	Fer2LCH	depleted	Null	RED		279.185	2.59942	11.2898	11.0722		3.74955	1.16762	0.847926	0.638775	0.0403964	-0.00336886	-0.0797789	0.761988	2.13127	4.24296	2.74821		0.0156893	-0.00393641	0.110303	0.0408784	-0.165617	-0.250641	-0.159819		-0.117	-0.432
FBgn0015222	chr3R	26211295	26213900	-	Fer1HCH	depleted	Null	NA		223.459	528.299	11.1136	10.997		3.24653	1.15643	1.01334	0.480036	0.246883	0.266481	0.015055	-1.21669	0.688747	2.80822	1.07804		-0.0713887	0.177225	0.0851114	-0.0170886	0.0375412	-0.101135	-0.125239		-0.014	-0.6935
FBgn0015229	chr3R	17676416	17681988	-	glec	depleted	Null	RED		53.4211	16.8052	5.74239	5.43709		0.708203	0.341761	1.1116	0.869891	-0.306379	-0.338178	0.0179387	-1.90908	0.790403	3.59893	3.07613		-0.178997	-0.0698425	0.181427	-0.282704	-0.13349	-0.317488	-1.19181		0.184	-0.0045
FBgn0015230	chr3R	12614033	12615743	+	Glut3	depleted	PcG	BLUE		0	0	2.27589	2.27589		-0.254819	-0.273951	-0.208412	-0.276692	-0.309852	-0.0899175	-0.00908535	1.9571	-0.451677	0.020827	-0.343755		NA	NA	NA	NA	NA	NA	0.462245		-0.204	0.278
FBgn0015239	chr3L	21487119	21490594	-	Hr78	depleted	Active	YELLOW		21.1397	15.0303	12.0344	12.1919		-0.125006	0.210521	0.307486	0.0602668	1.56469	0.778748	0.101924	-0.486167	-0.174191	3.03284	-1.19254		-0.0599922	0.0610927	0.109784	0.00672781	0.178077	0.0563776	0.268012		-0.4405	-0.293
FBgn0015240	chr3R	20850957	20855073	+	Hr96	depleted	Active	YELLOW		16.3106	12.4641	7.30054	7.50536		-0.0479188	0.114087	0.209236	0.122822	1.68737	0.70042	0.193701	-0.266341	0.507565	-1.4481	-2.63738		-0.0990097	0.0677306	-0.0537203	-0.0384325	0.0581507	0.0875432	0.648877		-0.5245	0.376
FBgn0015245	chrX	11002515	11006341	+	Hsp60	depleted	Active	YELLOW		603.561	357.4	6.52285	7.40758		0.543085	0.601644	0.80817	1.24638	0.257174	0.439649	0.576518	0.285753	9.21954	1.61004	10.7365		-0.273334	-0.215061	-0.395243	-0.253439	-0.406749	-0.442526	-0.219066		-1.331	-0.9385
FBgn0015247	chr2R	11819675	11822330	-	Iap2	depleted	NA	YELLOW		31.1903	81.967	8.95397	8.92144		0.350103	0.33774	0.599878	0.52925	1.13835	0.716046	0.209308	0.619064	-1.80138	-1.09183	-1.88453		-0.135618	-0.0166935	0.148061	0.0670351	0.0226136	0.0766382	0.555946		-0.206	0.2
FBgn0015268	chr2R	19792698	19794817	-	Nap1	depleted	Active	YELLOW		264.952	464.581	NA	NA		0.202801	0.173551	0.55097	0.410555	1.37937	0.896288	0.0305117	-0.277427	-0.143795	3.63568	0.576888		0.271729	0.0319202	0.101075	0.138213	0.39466	0.335596	0.543665		0.086	0.2915
FBgn0015269	chr3R	21808735	21821459	+	Nf1	depleted	NA	NA		8.40926	4.89961	2.46901	2.42669		-0.269972	-0.136889	-0.128051	-0.0242507	1.7645	1.48672	-0.0422672	-1.44803	-1.2607	-2.74825	-4.12487		0.0127643	-0.0350289	0.0927447	0.17575	0.0710236	-0.0746848	-0.0540138		-1.068	-1.0005
FBgn0015270	chr3R	9790607	9792797	+	Orc2	depleted	Active	YELLOW		28.1858	15.126	2.69001	2.85115		0.293551	0.0560767	0.684594	0.529158	1.54864	0.544121	0.224289	1.18682	-0.499391	0.167535	-1.80158		0.488085	0.0593281	0.362692	-0.0979484	0.0650004	-0.176379	0.446937		0.2785	0.6125
[truncated: 12,284 more rows]
